# Supplementary material for: Identifying the core genome of the nucleus-forming bacteriophage family and characterization of Erwinia phage RAY
Source: Cell Rep. Author manuscript; Available in PMC 2023 Jun 27. (PMC10299810; doi:10.1016/j.celrep.2023.112432)
Supplement: 2 [file NIHMS1905355-supplement-2.csv]

gene_oid	Locus Tag	Gene Product Name	Genome ID	Genome Name	Gene Symbol	GenBank Accession	Chromosome	Start Coord	End Coord	Strand	DNA Sequence Length (bp)	Amino Acid Sequence Length (aa)	Locus Type	Is Pseudogene	Is Partial Gene	Add Date	Is Public	Sequencing Status	Transmembrane Helices	Signal Peptides	Scaffold ID	Scaffold External Accession	Scaffold Name	Scaffold Length (bp)	Scaffold GC %	Scaffold Read Depth	COG	Pfam	Tigrfam	SMART ID	SUPERFam ID	CATH FunFam ID	Enzyme	KO	IMG Term	MyIMG (self)	MyIMG (group)	MyIMG (public)	Alternative Contact Email	Alternative Contact Name	Alternative2 Contact Emails	Alternative2 Contact Names	Contact Email	Contact Name	Award DOI	Funding Program	Funding Year	Is Published	PMO Project ID
3300028183 assembled Ga0256911_1000004199	Ga0256911_1000004199	hypothetical protein	3300028183	Metatranscriptome of enriched soil aggregate microbial communities from Iowa State University, Ames, United States - MC6-MC0764-MT (Metagenome Metatranscriptome) (*)				164485	166464	-	1980	659	CDS				Yes	Permanent Draft			Ga0256911_1000004		Ga0256911_1000004	234278	0.58	57													_	_	kirsten.hofmockel@pnnl.gov	Kirsten Hofmockel	kirsten.hofmockel@pnnl.gov	Kirsten Hofmockel	10.46936/jejc.proj.2013.48085/60005297	CSP-EMSL	2014	No	_
3300013104 assembled Ga0157370_10000006258	Ga0157370_10000006258	hypothetical protein	3300013104	Corn rhizosphere microbial communities from Kellogg Biological Station, Michigan, USA - C3-5 metaG (*)				205887	208049	+	2163	721	CDS				Yes	Permanent Draft			Ga0157370_10000006		Ga0157370_10000006	287406	0.47	21													_	_	tiedjej@msu.edu	James Tiedje	tiedjej@msu.edu	James Tiedje	10.46936/10.25585/60000745	BRC-GLBRC	2013	No	_
3300031836 assembled Ga0307486_1000009208	Ga0307486_1000009208	hypothetical protein	3300031836	Sea-ice brine microbial communities from Beaufort Sea near Barrow, Alaska, United States - CBIW 0.2 (*)				183770	185626	-	1857	618	CDS				Yes	Permanent Draft			Ga0307486_1000009		Ga0307486_1000009	222410	0.52	440													_	_	mbsulli@gmail.com	Matthew Sullivan	mbsulli@gmail.com	Matthew Sullivan	10.46936/10.25585/60001131	CSP	2018	No	_
3300029955 assembled Ga0311342_1000001066	Ga0311342_1000001066	hypothetical protein	3300029955	II_Bog_E2 coassembly (*)				46810	48672	-	1863	620	CDS				Yes	Permanent Draft			Ga0311342_10000010		Ga0311342_10000010	287693	0.38	48													_	_	saleska@email.arizona.edu; houghm@email.arizona.edu; ellen.dorrepaal@umu.se; blazewicz@llnl.gov; jchanton@fsu.edu; vrich@email.arizona.edu; malak.m.tfaily@gmail.com	Scott Saleska; Moira Hough; Ellen Dorrepaal; Steven Blazewicz; Jeffrey Chanton; Virginia Rich; Malak Tfaily	saleska@email.arizona.edu	Scott Saleska	10.46936/fics.proj.2017.49950/60006215	CSP-EMSL	2018	No	_
3300023053 assembled Ga0213827_1000024257	Ga0213827_1000024257	hypothetical protein	3300023053	Enriched soil aggregate microbial communities from Iowa State University, Ames, United States - MC6-MC0898-MG (*)				235570	237546	+	1977	658	CDS				Yes	Permanent Draft			Ga0213827_1000024		Ga0213827_1000024	268458	0.58	47													_	_	kirsten.hofmockel@pnnl.gov	Kirsten Hofmockel	kirsten.hofmockel@pnnl.gov	Kirsten Hofmockel	10.46936/jejc.proj.2013.48085/60005297	CSP	2014	No	_
3300045450 assembled Ga0456060_0000022_96270_98183	null	hypothetical protein	3300045450	Leaf microbial communities from farm grass in Deerfield, Massachusetts, United States - Ryegrass_Phyllosphere_control4 (*)				96270	98183	+	1914	637	CDS				Yes	Permanent Draft			Ga0456060_0000022		Ga0456060_0000022	278524	0.51	184													_	_	jmrodrigues@ucdavis.edu; bohannan@uoregon.edu	Jorge L. Rodrigues; Brendan Bohannan	jmrodrigues@ucdavis.edu	Jorge L. Rodrigues	10.46936/10.25585/60001185	CSP	2019	No	_
3300048927 assembled Ga0496124_0000048_200493_202586	null	hypothetical protein	3300048927	Root microbial communities from switchgrass plant in W.K. Kellogg Biological Station, Michigan, USA - KLW root_4e N15 (*)				200493	202586	-	2094	697	CDS				Yes	Permanent Draft			Ga0496124_0000048		Ga0496124_0000048	282784	0.5	28					81995 - beta-sandwich domain of Sec23/24<br/><br/>								_	_	robert30@msu.edu; cordov13@msu.edu	Phil Robertson; Carolina Cordova	cordov13@msu.edu	Carolina Cordova	10.46936/10.25585/60001351	BRC-GLBRC	2020	No	_
3300009419 assembled Ga0114982_1000001230	Ga0114982_1000001230	hypothetical protein	3300009419	Subsurface microbial communities from deep shales in Ohio, USA - Utica-3 well 1 S input2 FT (*)				199681	201729	-	2049	683	CDS				Yes	Permanent Draft			Ga0114982_1000001		Ga0114982_1000001	276747	0.5	79													_	_	kwrighton@gmail.com; mike.wilkins@colostate.edu; paula.mouser@unh.edu	Kelly Wrighton; Michael Wilkins; Paula Mouser	kwrighton@gmail.com	Kelly Wrighton	10.46936/10.25585/60001053	CSP	2016	Yes	_
3300028180 assembled Ga0256904_100000436	Ga0256904_100000436	hypothetical protein	3300028180	Metatranscriptome of enriched soil aggregate microbial communities from Iowa State University, Ames, United States - MC6-MC0742-MT (Metagenome Metatranscriptome) (*)				29912	31891	+	1980	659	CDS				Yes	Permanent Draft			Ga0256904_1000004		Ga0256904_1000004	234278	0.58	49													_	_	kirsten.hofmockel@pnnl.gov	Kirsten Hofmockel	kirsten.hofmockel@pnnl.gov	Kirsten Hofmockel	10.46936/jejc.proj.2013.48085/60005297	CSP-EMSL	2014	No	_
3300028278 assembled Ga0256899_1000004232	Ga0256899_1000004232	hypothetical protein	3300028278	Metatranscriptome of enriched soil aggregate microbial communities from Iowa State University, Ames, United States - MC6-MC0687-MT (Metagenome Metatranscriptome) (*)				207312	209291	-	1980	659	CDS				Yes	Permanent Draft			Ga0256899_1000004		Ga0256899_1000004	234278	0.58	54													_	_	kirsten.hofmockel@pnnl.gov	Kirsten Hofmockel	kirsten.hofmockel@pnnl.gov	Kirsten Hofmockel	10.46936/jejc.proj.2013.48085/60005297	CSP-EMSL	2014	No	_
3300034161 assembled Ga0370513_000002_2735_4636	Ga0370513_361	hypothetical protein	3300034161	Peat soil microbial communities from wetlands in Alaska, United States - Sheep_creek_fen_01D_18 (*)				2735	4636	-	1902	633	CDS				Yes	Permanent Draft			Ga0370513_000002		Ga0370513_000002	218436	0.53	522						3.30.1580.10 - Head-to-tail joining protein W<br/><br/>							_	_	schaefje@envsci.rutgers.edu; barkay@aesop.rutgers.edu; swr38@rutgers.edu	Jeffra Schafer; Tamar Barkay; Spencer W. Roth	barkay@aesop.rutgers.edu; swr38@rutgers.edu	Tamar Barkay; Spencer W. Roth	10.46936/10.25585/60001181	CSP	2018	No	_
3300026442 assembled Ga0256785_1000003239	Ga0256785_1000003239	hypothetical protein	3300026442	Metatranscriptome of enriched soil aggregate microbial communities from Iowa State University, Ames, United States - MC6-MC0936-MT (Metagenome Metatranscriptome) (*)				206205	208184	+	1980	659	CDS				Yes	Permanent Draft			Ga0256785_1000003		Ga0256785_1000003	234278	0.58	52													_	_	kirsten.hofmockel@pnnl.gov	Kirsten Hofmockel	kirsten.hofmockel@pnnl.gov	Kirsten Hofmockel	10.46936/jejc.proj.2013.48085/60005297	CSP-EMSL	2014	No	_
3300027710 assembled Ga0209599_10000003231	Ga0209599_10000003231	hypothetical protein	3300027710	Subsurface microbial communities from deep shales in Ohio, USA - Utica-3 well 1 S input2 FT (SPAdes) (*)				199686	201734	-	2049	682	CDS				Yes	Permanent Draft			Ga0209599_10000003		Ga0209599_10000003	276772	0.5	79													_	_	kwrighton@gmail.com; mike.wilkins@colostate.edu; paula.mouser@unh.edu	Kelly Wrighton; Michael Wilkins; Paula Mouser	kwrighton@gmail.com	Kelly Wrighton	10.46936/10.25585/60001053	CSP	2016	Yes	_
3300028107 assembled Ga0256787_1000003214	Ga0256787_1000003214	hypothetical protein	3300028107	Metatranscriptome of enriched soil aggregate microbial communities from Iowa State University, Ames, United States - MC6-MC0938-MT (Metagenome Metatranscriptome) (*)				186879	188858	+	1980	659	CDS				Yes	Permanent Draft			Ga0256787_1000003		Ga0256787_1000003	234278	0.58	63													_	_	kirsten.hofmockel@pnnl.gov	Kirsten Hofmockel	kirsten.hofmockel@pnnl.gov	Kirsten Hofmockel	10.46936/jejc.proj.2013.48085/60005297	CSP-EMSL	2014	No	_
3300011361 assembled Ga0122089_100002238	Ga0122089_100002238	hypothetical protein	3300011361	Urban prokaryotic and eukaryotic communities from the subway in New York, USA: city subway wood -P00288 (*)				215643	217694	+	2052	684	CDS				Yes	Permanent Draft			Ga0122089_100002		Ga0122089_100002	222670	0.52	27													_	_	_	_	_	_	_	_	_	Yes	_
3300027369 assembled Ga0256795_100000217	Ga0256795_100000217	hypothetical protein	3300027369	Metatranscriptome of enriched soil aggregate microbial communities from Iowa State University, Ames, United States - MC6-MC0946-MT (Metagenome Metatranscriptome) (*)				10770	12749	+	1980	659	CDS				Yes	Permanent Draft			Ga0256795_1000002		Ga0256795_1000002	234278	0.58	88													_	_	kirsten.hofmockel@pnnl.gov	Kirsten Hofmockel	kirsten.hofmockel@pnnl.gov	Kirsten Hofmockel	10.46936/jejc.proj.2013.48085/60005297	CSP-EMSL	2014	No	_
3300028170 assembled Ga0256906_1000011132	Ga0256906_1000011132	hypothetical protein	3300028170	Metatranscriptome of enriched soil aggregate microbial communities from Iowa State University, Ames, United States - MC6-MC0744-MT (Metagenome Metatranscriptome) (*)				94042	96021	-	1980	659	CDS				Yes	Permanent Draft			Ga0256906_1000011		Ga0256906_1000011	234278	0.58	36													_	_	kirsten.hofmockel@pnnl.gov	Kirsten Hofmockel	kirsten.hofmockel@pnnl.gov	Kirsten Hofmockel	10.46936/jejc.proj.2013.48085/60005297	CSP-EMSL	2014	No	_
3300030515 assembled Ga0268254_10000019222	Ga0268254_10000019222	hypothetical protein	3300030515	Agave microbial communities from Guanajuato, Mexico - Or.Sf.rz (v2) (*)				165453	167504	+	2052	683	CDS				Yes	Permanent Draft			Ga0268254_10000019		Ga0268254_10000019	280297	0.5	30													_	_	laila.partida@cinvestav.mx	Laila P. Partida-Martinez	laila.partida@cinvestav.mx	Laila P. Partida-Martinez	10.46936/10.25585/60001020	CSP	2012	No	_
2701382985	Ea357_219	hypothetical protein	2700989017	Erwinia phage Ea35-70				181220	183355	+	2136	711	CDS	No		10/19/2016	Yes	Permanent Draft			2700998785	NC_023557	Erwinia phage Ea35-70 : NC_023557	271084	49.88	1													_	_	_	_	_	_	No	_	_	Evolution	No
3300033997 assembled Ga0310131_000015_47091_49019	Ga0310131_7708	hypothetical protein	3300033997	Fracking water microbial communities from deep shales in Oklahoma, United States - MC-FT7-sol (*)				47091	49019	+	1929	642	CDS				Yes	Permanent Draft			Ga0310131_000015		Ga0310131_000015	324428	0.58	533						3.90.105.10 - Molybdopterin biosynthesis moea protein, domain 2<br/><br/>							_	_	paula.mouser@unh.edu; kwrighton@gmail.com; mike.wilkins@colostate.edu	Paula Mouser; Kelly Wrighton; Michael Wilkins	kwrighton@gmail.com	Kelly Wrighton	10.46936/10.25585/60001053	CSP	2016	No	_
3300031087 assembled Ga0308161_1000090150	Ga0308161_1000090150	hypothetical protein	3300031087	Phyllosphere microbial communities from UC Gill Tract Community Farm, Albany, California, United States - DLSLF.R2 (*)				137840	139882	-	2043	680	CDS				Yes	Permanent Draft			Ga0308161_1000090		Ga0308161_1000090	279682	0.5	22													_	_	dlympero@berkeley.edu; icelab@berkeley.edu	Despoina Lymperopoulou; Steven Lindow	icelab@berkeley.edu	Steven Lindow	10.46936/10.25585/60000857	CSP	2017	No	_
3300042013 assembled Ga0439456_000003_25476_27347	null	hypothetical protein	3300042013	Rhizosphere microbial communities from Sorghum plant, Central City, Nebraska, USA - CC0113LE14Z071817_5339 (*)				25476	27347	+	1872	623	CDS				Yes	Permanent Draft			Ga0439456_000003		Ga0439456_000003	283622	0.52	19													_	_	dangl@email.unc.edu; mjh78@cornell.edu; rbart@danforthcenter.org; daniel.schachtman@unl.edu	Jeff Dangl; Maria Harrison; Rebecca Bart; Daniel Schachtman	daniel.schachtman@unl.edu	Daniel Schachtman	10.46936/10.25585/60001066	CSP	2016	No	_
3300028160 assembled Ga0256900_100000334	Ga0256900_100000334	hypothetical protein	3300028160	Metatranscriptome of enriched soil aggregate microbial communities from Iowa State University, Ames, United States - MC6-MC0688-MT (Metagenome Metatranscriptome) (*)				27903	29882	+	1980	659	CDS				Yes	Permanent Draft			Ga0256900_1000003		Ga0256900_1000003	234278	0.58	49													_	_	kirsten.hofmockel@pnnl.gov	Kirsten Hofmockel	kirsten.hofmockel@pnnl.gov	Kirsten Hofmockel	10.46936/jejc.proj.2013.48085/60005297	CSP-EMSL	2014	No	_
3300028165 assembled Ga0256797_10000025	Ga0256797_10000025	hypothetical protein	3300028165	Metatranscriptome of enriched soil aggregate microbial communities from Iowa State University, Ames, United States - MC6-MC0948-MT (Metagenome Metatranscriptome) (*)				4893	6872	+	1980	659	CDS				Yes	Permanent Draft			Ga0256797_1000002		Ga0256797_1000002	234278	0.58	45													_	_	kirsten.hofmockel@pnnl.gov	Kirsten Hofmockel	kirsten.hofmockel@pnnl.gov	Kirsten Hofmockel	10.46936/jejc.proj.2013.48085/60005297	CSP-EMSL	2014	No	_
3300046474 assembled Ga0495605_0000012_265673_267583	null	hypothetical protein	3300046474	Rhizosphere soil microbial communities from poplar common garden site in Corvallis, Oregon, USA - BESC-307-Co1_31_6 (*)				265673	267583	+	1911	636	CDS				Yes	Permanent Draft			Ga0495605_0000012		Ga0495605_0000012	309641	0.56	17													_	_	eaeloefadrosh@lbl.gov; schadtcw@ornl.gov; doktyczmj@ornl.gov	Emiley Eloe-Fadrosh; Christopher W. Schadt; Mitchel Doktycz	doktyczmj@ornl.gov	Mitchel Doktycz	10.46936/10.25585/60000017	Director's Science	2020	No	_
3300010371 assembled Ga0134125_1000002219	Ga0134125_1000002219	hypothetical protein	3300010371	Terrestrial soil microbial communities with excess Nitrogen fertilizer from Kellogg Biological Station, Michigan, USA - KB3-175-1 (*)				11285	13276	+	1992	664	CDS				Yes	Permanent Draft			Ga0134125_10000022		Ga0134125_10000022	243534	0.5	25													_	_	tiedjej@msu.edu	James Tiedje	tiedjej@msu.edu	James Tiedje	10.46936/10.25585/60000624	BRC-GLBRC	2016	No	_
3300032135 assembled Ga0314774_100000910	Ga0314774_100000910	hypothetical protein	3300032135	Cryopeg brine microbial communities from Beaufort Sea near Barrow, Alaska, United States - CBIA 2018 (*)				6337	8193	-	1857	618	CDS				Yes	Permanent Draft			Ga0314774_1000009		Ga0314774_1000009	222493	0.52	1181													_	_	mbsulli@gmail.com	Matthew Sullivan	mbsulli@gmail.com	Matthew Sullivan	10.46936/10.25585/60001131	CSP	2018	No	_
3300011242 assembled Ga0122851_100006228	Ga0122851_100006228	hypothetical protein	3300011242	Urban prokaryotic and eukaryotic communities from the subway in New York, USA: city subway wood -P01328 (*)				191694	193760	+	2067	689	CDS				Yes	Permanent Draft			Ga0122851_100006		Ga0122851_100006	273301	0.54	18													_	_	_	_	_	_	_	_	_	Yes	_
3300026445 assembled Ga0256782_100000391	Ga0256782_100000391	hypothetical protein	3300026445	Metatranscriptome of enriched soil aggregate microbial communities from Iowa State University, Ames, United States - MC6-MC0933-MT (Metagenome Metatranscriptome) (*)				70815	72794	-	1980	659	CDS				Yes	Permanent Draft			Ga0256782_1000003		Ga0256782_1000003	234159	0.58	26													_	_	kirsten.hofmockel@pnnl.gov	Kirsten Hofmockel	kirsten.hofmockel@pnnl.gov	Kirsten Hofmockel	10.46936/jejc.proj.2013.48085/60005297	CSP-EMSL	2014	No	_
3300047322 assembled Ga0495680_0000001_248513_250480	null	hypothetical protein	3300047322	Rhizosphere soil microbial communities from poplar common garden site in Clatskanie, Oregon, USA - SKWA-24-3-CL2_69_25 (*)				248513	250480	-	1968	655	CDS				Yes	Permanent Draft			Ga0495680_0000001		Ga0495680_0000001	278988	0.58	20													_	_	eaeloefadrosh@lbl.gov; schadtcw@ornl.gov; doktyczmj@ornl.gov	Emiley Eloe-Fadrosh; Christopher W. Schadt; Mitchel Doktycz	doktyczmj@ornl.gov	Mitchel Doktycz	10.46936/10.25585/60000017	Director's Science	2020	No	_
3300048861 assembled Ga0496071_0000067_293360_295270	null	hypothetical protein	3300048861	Soil microbial communities from microcosm experiment in Pacific Northwest National Lab, Richland, Washington, USA - TD16 (*)				293360	295270	+	1911	636	CDS				Yes	Permanent Draft			Ga0496071_0000067		Ga0496071_0000067	315190	0.56	43													_	_	vanessa.bailey@pnnl.gov; tayte.campbell@pnnl.gov	Vanessa Bailey; Tayte Campbell	vanessa.bailey@pnnl.gov	Vanessa Bailey	10.46936/fics.proj.2020.51537/60000209	CSP-EMSL	2021	No	_
3300026493 assembled Ga0256786_1000006225	Ga0256786_1000006225	hypothetical protein	3300026493	Metatranscriptome of enriched soil aggregate microbial communities from Iowa State University, Ames, United States - MC6-MC0937-MT (Metagenome Metatranscriptome) (*)				199178	201157	+	1980	659	CDS				Yes	Permanent Draft			Ga0256786_1000006		Ga0256786_1000006	234278	0.58	364													_	_	kirsten.hofmockel@pnnl.gov	Kirsten Hofmockel	kirsten.hofmockel@pnnl.gov	Kirsten Hofmockel	10.46936/jejc.proj.2013.48085/60005297	CSP-EMSL	2014	No	_
2162886007 assembled SwRhRL2b_0665.00007700	SwRhRL2b_0665.00007700	hypothetical protein	2162886007	Switchgrass rhizosphere bacterial communities from Rose Lake, Michigan, USA - RL2 v1 (*)				115494	117530	-	2037	678	CDS				Yes	Draft			SwRhRL2b_contig_2694491		SwRhRL2b_contig_2694491	243607	0.52	51													sgtringe@lbl.gov	Susannah Tringe	tiedjej@msu.edu	James Tiedje	tiedjej@msu.edu	James Tiedje	_	GLBRC	2010	No	402780
3300028171 assembled Ga0256791_100000438	Ga0256791_100000438	hypothetical protein	3300028171	Metatranscriptome of enriched soil aggregate microbial communities from Iowa State University, Ames, United States - MC6-MC0942-MT (Metagenome Metatranscriptome) (*)				32625	34604	-	1980	659	CDS				Yes	Permanent Draft			Ga0256791_1000004		Ga0256791_1000004	234278	0.58	229													_	_	kirsten.hofmockel@pnnl.gov	Kirsten Hofmockel	kirsten.hofmockel@pnnl.gov	Kirsten Hofmockel	10.46936/jejc.proj.2013.48085/60005297	CSP-EMSL	2014	No	_
3300032129 assembled Ga0314772_1000011208	Ga0314772_1000011208	hypothetical protein	3300032129	Cryopeg brine microbial communities from Beaufort Sea near Barrow, Alaska, United States - CBIW 2018 (*)				183770	185626	-	1857	618	CDS				Yes	Permanent Draft			Ga0314772_1000011		Ga0314772_1000011	222410	0.52	703													_	_	mbsulli@gmail.com	Matthew Sullivan	mbsulli@gmail.com	Matthew Sullivan	10.46936/10.25585/60001131	CSP	2018	No	_
3300047319 assembled Ga0495674_0000008_294688_296541	null	hypothetical protein	3300047319	Rhizosphere soil microbial communities from poplar common garden site in Clatskanie, Oregon, USA - GW-9591-CL1_34_16 (*)				294688	296541	-	1854	617	CDS				Yes	Permanent Draft			Ga0495674_0000008		Ga0495674_0000008	313315	0.56	23													_	_	eaeloefadrosh@lbl.gov; schadtcw@ornl.gov; doktyczmj@ornl.gov	Emiley Eloe-Fadrosh; Christopher W. Schadt; Mitchel Doktycz	doktyczmj@ornl.gov	Mitchel Doktycz	10.46936/10.25585/60000017	Director's Science	2020	No	_
2974506392	FDJ23_gp222	hypothetical protein	2974506171	Erwinia phage vB_EamM_Desertfox		YP_009621963.1		183054	185189	+	2136	711	CDS	No		8/23/2022	Yes	Permanent Draft			2974506171	NC_042098.1	NC_042098.1	272458	49.88	1					81995 - beta-sandwich domain of Sec23/24<br/><br/>								_	_	_	_	_	_	No	_	_	_	No
3300026440 assembled Ga0256781_100000315	Ga0256781_100000315	hypothetical protein	3300026440	Metatranscriptome of enriched soil aggregate microbial communities from Iowa State University, Ames, United States - MC6-MC0932-MT (Metagenome Metatranscriptome) (*)				13157	15136	-	1980	659	CDS				Yes	Permanent Draft			Ga0256781_1000003		Ga0256781_1000003	234156	0.58	36													_	_	kirsten.hofmockel@pnnl.gov	Kirsten Hofmockel	kirsten.hofmockel@pnnl.gov	Kirsten Hofmockel	10.46936/jejc.proj.2013.48085/60005297	CSP-EMSL	2014	No	_
3300028182 assembled Ga0256790_1000001248	Ga0256790_1000001248	hypothetical protein	3300028182	Metatranscriptome of enriched soil aggregate microbial communities from Iowa State University, Ames, United States - MC6-MC0941-MT (Metagenome Metatranscriptome) (*)				216930	218909	+	1980	659	CDS				Yes	Permanent Draft			Ga0256790_1000001		Ga0256790_1000001	234278	0.58	137													_	_	kirsten.hofmockel@pnnl.gov	Kirsten Hofmockel	kirsten.hofmockel@pnnl.gov	Kirsten Hofmockel	10.46936/jejc.proj.2013.48085/60005297	CSP-EMSL	2014	No	_
2974506068	FDH97_gp227	hypothetical protein	2974505842	Erwinia phage vB_EamM_Deimos-Minion		YP_009605370.1		183278	185413	+	2136	711	CDS	No		8/23/2022	Yes	Permanent Draft			2974505842	NC_041972.1	NC_041972.1	273501	49.86	1					81995 - beta-sandwich domain of Sec23/24<br/><br/>								_	_	_	_	_	_	No	_	_	_	No
3300046516 assembled Ga0495628_0000007_69330_71297	null	hypothetical protein	3300046516	Rhizosphere soil microbial communities from poplar common garden site in Clatskanie, Oregon, USA - BESC-448-CL1_35_3 (*)				69330	71297	+	1968	655	CDS				Yes	Permanent Draft			Ga0495628_0000007		Ga0495628_0000007	284983	0.57	24													_	_	eaeloefadrosh@lbl.gov; schadtcw@ornl.gov; doktyczmj@ornl.gov	Emiley Eloe-Fadrosh; Christopher W. Schadt; Mitchel Doktycz	doktyczmj@ornl.gov	Mitchel Doktycz	10.46936/10.25585/60000017	Director's Science	2020	No	_
3300005289 assembled Ga0065704_10070154219	Ga0065704_10070154219	hypothetical protein	3300005289	Switchgrass rhizosphere bacterial communities from Rose Lake, Michigan, USA - RL2 v2 (*)				181986	184022	-	2037	679	CDS				Yes	Draft			Ga0065704_10070154		Ga0065704_10070154	243669	0.52	51	COG5624 - Transcription initiation factor TFIID, subunit TAF12<br/><br/>												sgtringe@lbl.gov	Susannah Tringe	tiedjej@msu.edu	James Tiedje	tiedjej@msu.edu	James Tiedje	_	GLBRC	2010	No	402780
3300028187 assembled Ga0256901_1000011227	Ga0256901_1000011227	hypothetical protein	3300028187	Metatranscriptome of enriched soil aggregate microbial communities from Iowa State University, Ames, United States - MC6-MC0689-MT (Metagenome Metatranscriptome) (*)				199527	201506	+	1980	659	CDS				Yes	Permanent Draft			Ga0256901_1000011		Ga0256901_1000011	234278	0.58	189													_	_	kirsten.hofmockel@pnnl.gov	Kirsten Hofmockel	kirsten.hofmockel@pnnl.gov	Kirsten Hofmockel	10.46936/jejc.proj.2013.48085/60005297	CSP-EMSL	2014	No	_
3300011223 assembled Ga0122792_10000955	Ga0122792_10000955	hypothetical protein	3300011223	Urban prokaryotic and eukaryotic communities from the subway in New York, USA: city subway wood -P00506 (*)				44470	46350	+	1881	627	CDS				Yes	Permanent Draft			Ga0122792_100009		Ga0122792_100009	268693	0.54	10													_	_	_	_	_	_	_	_	_	Yes	_
3300034171 assembled Ga0314773_000006_191697_193592	Ga0314773_2109	hypothetical protein	3300034171	Cryopeg brine microbial communities from Beaufort Sea near Barrow, Alaska, United States - CB1 2018 (*)				191697	193592	-	1896	631	CDS				Yes	Permanent Draft			Ga0314773_000006		Ga0314773_000006	222493	0.52	1503						3.30.1830.10 - YehR-like<br/><br/>							_	_	mbsulli@gmail.com	Matthew Sullivan	mbsulli@gmail.com	Matthew Sullivan	10.46936/10.25585/60001131	CSP	2018	No	_
2974507618	FDI00_gp224	hypothetical protein	2974507395	Erwinia phage vB_EamM_Special G	225	YP_009606330.1		182732	184867	+	2136	711	CDS	No		8/23/2022	Yes	Permanent Draft			2974507395	NC_041975.1	NC_041975.1	273224	49.79	1					81995 - beta-sandwich domain of Sec23/24<br/><br/>								_	_	_	_	_	_	No	_	_	_	No
3300031418 assembled Ga0308166_1000070120	Ga0308166_1000070120	hypothetical protein	3300031418	Phyllosphere microbial communities from UC Gill Tract Community Farm, Albany, California, United States - DLSLCC.R2 (*)				113221	115200	-	1980	659	CDS				Yes	Permanent Draft			Ga0308166_1000070		Ga0308166_1000070	232948	0.52	57													_	_	dlympero@berkeley.edu; icelab@berkeley.edu	Despoina Lymperopoulou; Steven Lindow	icelab@berkeley.edu	Steven Lindow	10.46936/10.25585/60000857	CSP	2017	No	_
3300027272 assembled Ga0256788_1000004173	Ga0256788_1000004173	hypothetical protein	3300027272	Metatranscriptome of enriched soil aggregate microbial communities from Iowa State University, Ames, United States - MC6-MC0939-MT (Metagenome Metatranscriptome) (*)				124456	126435	-	1980	659	CDS				Yes	Permanent Draft			Ga0256788_1000004		Ga0256788_1000004	234278	0.58	79													_	_	kirsten.hofmockel@pnnl.gov	Kirsten Hofmockel	kirsten.hofmockel@pnnl.gov	Kirsten Hofmockel	10.46936/jejc.proj.2013.48085/60005297	CSP-EMSL	2014	No	_
2974506717	FDH98_gp296	hypothetical protein	2974506496	Erwinia phage vB_EamM_RAY		YP_009605688.1		181696	183831	+	2136	711	CDS	No		8/23/2022	Yes	Permanent Draft			2974506496	NC_041973.1	NC_041973.1	271182	49.87	1					81995 - beta-sandwich domain of Sec23/24<br/><br/>								_	_	_	_	_	_	No	_	_	_	No
3300028172 assembled Ga0256798_1000003173	Ga0256798_1000003173	hypothetical protein	3300028172	Metatranscriptome of enriched soil aggregate microbial communities from Iowa State University, Ames, United States - MC6-MC0949-MT (Metagenome Metatranscriptome) (*)				124230	126209	-	1980	659	CDS				Yes	Permanent Draft			Ga0256798_1000003		Ga0256798_1000003	234278	0.58	80													_	_	kirsten.hofmockel@pnnl.gov	Kirsten Hofmockel	kirsten.hofmockel@pnnl.gov	Kirsten Hofmockel	10.46936/jejc.proj.2013.48085/60005297	CSP-EMSL	2014	No	_
3300029908 assembled Ga0311341_10000012122	Ga0311341_10000012122	hypothetical protein	3300029908	II_Bog_E1 coassembly (*)				117138	119000	+	1863	620	CDS				Yes	Permanent Draft			Ga0311341_10000012		Ga0311341_10000012	287585	0.38	27													_	_	saleska@email.arizona.edu; houghm@email.arizona.edu; ellen.dorrepaal@umu.se; blazewicz@llnl.gov; jchanton@fsu.edu; vrich@email.arizona.edu; malak.m.tfaily@gmail.com	Scott Saleska; Moira Hough; Ellen Dorrepaal; Steven Blazewicz; Jeffrey Chanton; Virginia Rich; Malak Tfaily	saleska@email.arizona.edu	Scott Saleska	10.46936/fics.proj.2017.49950/60006215	CSP-EMSL	2018	No	_
3300031419 assembled Ga0308167_1000048262	Ga0308167_1000048262	hypothetical protein	3300031419	Phyllosphere microbial communities from UC Gill Tract Community Farm, Albany, California, United States - DLSLRC.R1 (*)				214084	216129	-	2046	681	CDS				Yes	Permanent Draft			Ga0308167_1000048		Ga0308167_1000048	282004	0.5	244													_	_	dlympero@berkeley.edu; icelab@berkeley.edu	Despoina Lymperopoulou; Steven Lindow	icelab@berkeley.edu	Steven Lindow	10.46936/10.25585/60000857	CSP	2017	No	_
3300013307 assembled Ga0157372_10000012122	Ga0157372_10000012122	hypothetical protein	3300013307	Corn rhizosphere microbial communities from Kellogg Biological Station, Michigan, USA - C5-5 metaG (*)				116034	118022	+	1989	663	CDS				Yes	Permanent Draft			Ga0157372_10000012		Ga0157372_10000012	245051	0.54	15													_	_	tiedjej@msu.edu	James Tiedje	tiedjej@msu.edu	James Tiedje	10.46936/10.25585/60000745	BRC-GLBRC	2013	No	_
3300028270 assembled Ga0256793_100000728	Ga0256793_100000728	hypothetical protein	3300028270	Metatranscriptome of enriched soil aggregate microbial communities from Iowa State University, Ames, United States - MC6-MC0944-MT (Metagenome Metatranscriptome) (*)				28280	30259	-	1980	659	CDS				Yes	Permanent Draft			Ga0256793_1000007		Ga0256793_1000007	234278	0.58	74													_	_	kirsten.hofmockel@pnnl.gov	Kirsten Hofmockel	kirsten.hofmockel@pnnl.gov	Kirsten Hofmockel	10.46936/jejc.proj.2013.48085/60005297	CSP-EMSL	2014	No	_
3300027953 assembled Ga0256908_1000007248	Ga0256908_1000007248	hypothetical protein	3300027953	Metatranscriptome of enriched soil aggregate microbial communities from Iowa State University, Ames, United States - MC6-MC0761-MT (Metagenome Metatranscriptome) (*)				215321	217300	+	1980	659	CDS				Yes	Permanent Draft			Ga0256908_1000007		Ga0256908_1000007	234278	0.58	92													_	_	kirsten.hofmockel@pnnl.gov	Kirsten Hofmockel	kirsten.hofmockel@pnnl.gov	Kirsten Hofmockel	10.46936/jejc.proj.2013.48085/60005297	CSP-EMSL	2014	No	_
2974507293	FDH99_gp299	hypothetical protein	2974507067	Erwinia phage vB_EamM_Simmy50		YP_009606010.1		181517	183652	+	2136	711	CDS	No		8/23/2022	Yes	Permanent Draft			2974507067	NC_041974.1	NC_041974.1	271088	49.85	1					81995 - beta-sandwich domain of Sec23/24<br/><br/>								_	_	_	_	_	_	No	_	_	_	No
3300035696 assembled Ga0374055_0000661_181148_183025	null	hypothetical protein	3300035696	MB metagenomes combined assembly (*)				181148	183025	-	1878	625	CDS				Yes	Permanent Draft			Ga0374055_0000661		Ga0374055_0000661	219772	0.51	21						3.40.190.80 - unclassified<br/><br/>							_	_	rer26@cornell.edu	Ruth Richardson	rer26@cornell.edu	Ruth Richardson	10.46936/10.25585/60000911	CSP	2018	No	_
3300028160 assembled Ga0256900_1000001269	Ga0256900_1000001269	hypothetical protein	3300028160	Metatranscriptome of enriched soil aggregate microbial communities from Iowa State University, Ames, United States - MC6-MC0688-MT (Metagenome Metatranscriptome) (*)				253239	255215	-	1977	658	CDS				Yes	Permanent Draft			Ga0256900_1000001		Ga0256900_1000001	268454	0.58	42													_	_	kirsten.hofmockel@pnnl.gov	Kirsten Hofmockel	kirsten.hofmockel@pnnl.gov	Kirsten Hofmockel	10.46936/jejc.proj.2013.48085/60005297	CSP-EMSL	2014	No	_
3300049460 assembled Ga0495682_0000007_110421_112274	null	hypothetical protein	3300049460	Rhizosphere soil microbial communities from poplar common garden site in Corvallis, Oregon, USA - SKWA-24-3-Co2_41_10 (*)				110421	112274	+	1854	617	CDS				Yes	Permanent Draft			Ga0495682_0000007		Ga0495682_0000007	313175	0.56	25													_	_	eaeloefadrosh@lbl.gov; schadtcw@ornl.gov; doktyczmj@ornl.gov	Emiley Eloe-Fadrosh; Christopher W. Schadt; Mitchel Doktycz	doktyczmj@ornl.gov	Mitchel Doktycz	10.46936/10.25585/60000017	Director's Science	2020	No	_
2708675443	AVT69_gp054	hypothetical protein	2706795739	Pseudomonas phage PhiPA3				39646	41454	+	1809	602	CDS	No		11/22/2016	Yes	Permanent Draft			2706857944	NC_028999	Pseudomonas phage PhiPA3 : NC_028999	309208	47.73	1													_	_	_	_	_	_	No	_	_	Evolution	No
3300013102 assembled Ga0157371_10000023243	Ga0157371_10000023243	hypothetical protein	3300013102	Corn rhizosphere microbial communities from Kellogg Biological Station, Michigan, USA - C4-5 metaG (*)				199000	201093	-	2094	698	CDS				Yes	Permanent Draft			Ga0157371_10000023		Ga0157371_10000023	281628	0.5	73													_	_	tiedjej@msu.edu	James Tiedje	tiedjej@msu.edu	James Tiedje	10.46936/10.25585/60000745	BRC-GLBRC	2013	No	_
2974665576	FDI21_gp050	hypothetical protein	2974665527	Pseudomonas phage Noxifer		YP_009608965.1		39971	41848	+	1878	625	CDS	No		8/23/2022	Yes	Permanent Draft			2974665527	NC_041994.1	NC_041994.1	278136	53.53	1													_	_	_	_	_	_	No	_	_	_	No
3300029986 assembled Ga0302188_10000001171	Ga0302188_10000001171	hypothetical protein	3300029986	Peat permafrost microbial communities from Stordalen Mire near Abisko, Sweden - II_Bog_E2_1 (*)				130200	132062	-	1863	620	CDS				Yes	Permanent Draft			Ga0302188_10000001		Ga0302188_10000001	287603	0.38	40													_	_	saleska@email.arizona.edu; houghm@email.arizona.edu; ellen.dorrepaal@umu.se; blazewicz@llnl.gov; jchanton@fsu.edu; vrich@email.arizona.edu; malak.m.tfaily@gmail.com	Scott Saleska; Moira Hough; Ellen Dorrepaal; Steven Blazewicz; Jeffrey Chanton; Virginia Rich; Malak Tfaily	saleska@email.arizona.edu	Scott Saleska	10.46936/fics.proj.2017.49950/60006215	CSP-EMSL	2018	No	_
3300042009 assembled Ga0439451_000001_113006_114796	null	hypothetical protein	3300042009	Rhizosphere microbial communities from Sorghum plant, Central City, Nebraska, USA - CC0220FE14Z071817_5348 (*)				113006	114796	+	1791	596	CDS				Yes	Permanent Draft			Ga0439451_000001		Ga0439451_000001	317367	0.46	25													_	_	dangl@email.unc.edu; mjh78@cornell.edu; rbart@danforthcenter.org; daniel.schachtman@unl.edu	Jeff Dangl; Maria Harrison; Rebecca Bart; Daniel Schachtman	daniel.schachtman@unl.edu	Daniel Schachtman	10.46936/10.25585/60001066	CSP	2016	No	_
3300047472 assembled Ga0495686_0000036_3132_5042	null	hypothetical protein	3300047472	Rhizosphere soil microbial communities from poplar common garden site in Corvallis, Oregon, USA - SKWD-24-1-Co2_54_22 (*)				3132	5042	-	1911	636	CDS				Yes	Permanent Draft			Ga0495686_0000036		Ga0495686_0000036	310654	0.56	30													_	_	eaeloefadrosh@lbl.gov; schadtcw@ornl.gov; doktyczmj@ornl.gov	Emiley Eloe-Fadrosh; Christopher W. Schadt; Mitchel Doktycz	doktyczmj@ornl.gov	Mitchel Doktycz	10.46936/10.25585/60000017	Director's Science	2020	No	_
3300011217 assembled Ga0122756_100010255	Ga0122756_100010255	hypothetical protein	3300011217	Urban prokaryotic and eukaryotic communities from the subway in New York, USA: city subway wood -P00370 (*)				226516	228552	-	2037	679	CDS				Yes	Permanent Draft			Ga0122756_100010		Ga0122756_100010	230357	0.58	20													_	_	_	_	_	_	_	_	_	Yes	_
3300047321 assembled Ga0495676_0000005_90282_92135	null	hypothetical protein	3300047321	Rhizosphere soil microbial communities from poplar common garden site in Clatskanie, Oregon, USA - GW-9591-CL3_98_5 (*)				90282	92135	+	1854	617	CDS				Yes	Permanent Draft			Ga0495676_0000005		Ga0495676_0000005	313355	0.56	43													_	_	eaeloefadrosh@lbl.gov; schadtcw@ornl.gov; doktyczmj@ornl.gov	Emiley Eloe-Fadrosh; Christopher W. Schadt; Mitchel Doktycz	doktyczmj@ornl.gov	Mitchel Doktycz	10.46936/10.25585/60000017	Director's Science	2020	No	_
3300028181 assembled Ga0256909_1000005175	Ga0256909_1000005175	hypothetical protein	3300028181	Metatranscriptome of enriched soil aggregate microbial communities from Iowa State University, Ames, United States - MC6-MC0762-MT (Metagenome Metatranscriptome) (*)				127490	129469	-	1980	659	CDS				Yes	Permanent Draft			Ga0256909_1000005		Ga0256909_1000005	234278	0.58	102													_	_	kirsten.hofmockel@pnnl.gov	Kirsten Hofmockel	kirsten.hofmockel@pnnl.gov	Kirsten Hofmockel	10.46936/jejc.proj.2013.48085/60005297	CSP-EMSL	2014	No	_
3300037721 assembled Ga0395779_0000004_29258_31165	null	hypothetical protein	3300037721	Sediment microbial communities from uranium-contaminated floodplain near Riverton, Wyoming, United States - RVTP2_070717_5_v (*)				29258	31165	-	1908	635	CDS				Yes	Permanent Draft			Ga0395779_0000004		Ga0395779_0000004	266566	0.4	32													_	_	kboye@slac.stanford.edu; caf@stanford.edu	Kristin Boye; Christopher Francis	kboye@slac.stanford.edu	Kristin Boye	10.46936/fics.proj.2018.50365/60006397	CSP-EMSL	2019	No	_
3300028184 assembled Ga0256796_100000385	Ga0256796_100000385	hypothetical protein	3300028184	Metatranscriptome of enriched soil aggregate microbial communities from Iowa State University, Ames, United States - MC6-MC0947-MT (Metagenome Metatranscriptome) (*)				94438	96417	+	1980	659	CDS				Yes	Permanent Draft			Ga0256796_1000003		Ga0256796_1000003	234278	0.58	162													_	_	kirsten.hofmockel@pnnl.gov	Kirsten Hofmockel	kirsten.hofmockel@pnnl.gov	Kirsten Hofmockel	10.46936/jejc.proj.2013.48085/60005297	CSP-EMSL	2014	No	_
3300048854 assembled Ga0496063_0000024_115430_117442	null	hypothetical protein	3300048854	Soil microbial communities from microcosm experiment in Pacific Northwest National Lab, Richland, Washington, USA - TD8 (*)				115430	117442	+	2013	670	CDS				Yes	Permanent Draft			Ga0496063_0000024		Ga0496063_0000024	294599	0.59	20													_	_	vanessa.bailey@pnnl.gov; tayte.campbell@pnnl.gov	Vanessa Bailey; Tayte Campbell	vanessa.bailey@pnnl.gov	Vanessa Bailey	10.46936/fics.proj.2020.51537/60000209	CSP-EMSL	2021	No	_
3300011559 assembled Ga0122214_100008260	Ga0122214_100008260	hypothetical protein	3300011559	Urban prokaryotic and eukaryotic communities from the subway in New York, USA: city subway wood -P00766 (*)				226579	228525	+	1947	649	CDS				Yes	Permanent Draft			Ga0122214_100008		Ga0122214_100008	310882	0.59	23													_	_	_	_	_	_	_	_	_	Yes	_
3300043754 assembled Ga0456125_0000010_83263_85203	null	hypothetical protein	3300043754	Soil microbial communities from forest in State of Para, Brazil - FS31 (*)				83263	85203	-	1941	646	CDS				Yes	Permanent Draft			Ga0456125_0000010		Ga0456125_0000010	326938	0.57	18													_	_	jmrodrigues@ucdavis.edu; bohannan@uoregon.edu	Jorge L. Rodrigues; Brendan Bohannan	jmrodrigues@ucdavis.edu	Jorge L. Rodrigues	10.46936/10.25585/60001185	CSP	2019	No	_
3300027766 assembled Ga0209796_10000023222	Ga0209796_10000023222	hypothetical protein	3300027766	Agave microbial communities from Guanajuato, Mexico - Or.Sf.rz (SPAdes) (*)				165453	167504	+	2052	683	CDS				Yes	Permanent Draft			Ga0209796_10000023		Ga0209796_10000023	280297	0.5	29													_	_	laila.partida@cinvestav.mx	Laila P. Partida-Martinez	laila.partida@cinvestav.mx	Laila P. Partida-Martinez	10.46936/10.25585/60001020	CSP	2012	No	_
3300032040 assembled Ga0307487_1000002208	Ga0307487_1000002208	hypothetical protein	3300032040	Sea-ice brine microbial communities from Beaufort Sea near Barrow, Alaska, United States - CBIW 1.2 (*)				183770	185626	-	1857	618	CDS				Yes	Permanent Draft			Ga0307487_1000002		Ga0307487_1000002	222410	0.52	779													_	_	mbsulli@gmail.com	Matthew Sullivan	mbsulli@gmail.com	Matthew Sullivan	10.46936/10.25585/60001131	CSP	2018	No	_
[truncated: 71 more columns]
