# Supplementary material for: Identifying the core genome of the nucleus-forming bacteriophage family and characterization of Erwinia phage RAY
Source: Cell Rep. Author manuscript; Available in PMC 2023 Jun 27. (PMC10299810; doi:10.1016/j.celrep.2023.112432)
Supplement: 3 [file NIHMS1905355-supplement-3.xlsx]

## Sheet: 042122_d_ray
	FDH98_gp001	FDH98_gp002	FDH98_gp003	FDH98_gp004	FDH98_gp005	FDH98_gp006	FDH98_gp007	FDH98_gp008	FDH98_gp009	FDH98_gp010	FDH98_gp011	FDH98_gp012	FDH98_gp013	FDH98_gp014	FDH98_gp015	FDH98_gp016	FDH98_gp017	FDH98_gp018	FDH98_gp019	FDH98_gp020	FDH98_gp021	FDH98_gp022	FDH98_gp023	FDH98_gp024	FDH98_gp025	FDH98_gp026	FDH98_gp027	FDH98_gp028	FDH98_gp029	FDH98_gp030	FDH98_gp031	FDH98_gp032	FDH98_gp033	FDH98_gp034	FDH98_gp035	FDH98_gp036	FDH98_gp037	FDH98_gp038	FDH98_gp039	FDH98_gp040	FDH98_gp041	FDH98_gp042	FDH98_gp043	FDH98_gp044	FDH98_gp045	FDH98_gp046	FDH98_gp047	FDH98_gp048	FDH98_gp049
Burkholderia phage FLC9	[BDD79610]	[BDD79609]		[BDD79608]		[BDD79599]	[BDD79598]	[BDD79844] [BDD79839] [BDD79842]	[BDD79839] [BDD79842] [BDD79840] [BDD79838]	[BDD79597]	[BDD79842] [BDD79839] [BDD79840] [BDD79844]	[BDD79596]				[BDD79587]	[BDD79588] [BDD79589]	[BDD79589] [BDD79588]	[BDD79589] [BDD79588]		[BDD79584]		[BDD79585]								[BDD79555]														[BDD79679]	[BDD79678]		[BDD79791]
Ralstonia phage RSL2	AVU38_gp116 [YP_009212965] [BAQ02644]	AVU38_gp115 [YP_009212964] [BAQ02643]				AVU38_gp092 [YP_009212941] [BAQ02620]	AVU38_gp091 [YP_009212940] [BAQ02619]			AVU38_gp090 [YP_009212939] [BAQ02618]		AVU38_gp089 [YP_009212938] [BAQ02617]				AVU38_gp063 [YP_009212912] [BAQ02591]	AVU38_gp064 [YP_009212913] [BAQ02592] AVU38_gp065 [YP_009212914] [BAQ02593]	AVU38_gp065 [YP_009212914] [BAQ02593]	AVU38_gp065 [YP_009212914] [BAQ02593]		AVU38_gp062 [YP_009212911] [BAQ02590]		AVU38_gp061 [YP_009212910] [BAQ02589]
Ralstonia phage RSF1	AVU11_gp123 [YP_009207927] [BAS04915]	putative RNA polymerase beta subunit [YP_009207926] putative RNA polymerase beta subunit [BAS04914]				putative virion stractural protein [YP_009207905] putative virion stractural protein [BAS04893]	putative virion stractural protein [YP_009207904] putative virion stractural protein [BAS04892]			AVU11_gp099 [YP_009207903] [BAS04891]		AVU11_agp21 [YP_009207902] [BAS04890]				AVU11_gp065 [YP_009207869] [BAS04857]	AVU11_gp066 [YP_009207870] [BAS04858] putative virion stractural protein [YP_009207871] putative virion stractural protein [BAS04859]	putative virion stractural protein [YP_009207871] putative virion stractural protein [BAS04859]	putative virion stractural protein [YP_009207871] putative virion stractural protein [BAS04859]		AVU11_gp064 [YP_009207868] [BAS04856]		putative SbcC-ATPase [YP_009207867] putative SbcC-ATPase [BAS04855]						putative soluble lytic murein transglycosylase [YP_009207846] putative soluble lytic murein transglycosylase [BAS04834]
Ralstonia phage RP31	[BAW19352]	putative RNA polymerase beta subunit [BAW19351]		[BAW19350]		putative virion structural protein [BAW19348]	putative virion structural protein [BAW19347]			putative virion structural protein [BAW19346]		putative crossover junction endodeoxyribonuclease RuvC [BAW19345]				putative virion structural protein [BAW19330]	[BAW19331] [BAW19332]	[BAW19332] [BAW19331]	[BAW19332] [BAW19331]	[BAW19332] [BAW19331]	[BAW19326]		putative SbcC-ATPase [BAW19328]						[BAW19303]																			putative RtcB-like protein [BAW19473]
Burkholderia phage FLC6	[BCM95160]	putative RNA polymerase beta subunit [BCM95159]				putative virion stractural protein [BCM95135]	putative virion stractural protein [BCM95134]			[BCM95133]		[BCM95132]				[BCM95102]	[BCM95103] putative virion stractural protein [BCM95104]	putative virion stractural protein [BCM95104]	putative virion stractural protein [BCM95104]		[BCM95100]		putative SbcC-ATPase [BCM95099]
Pseudomonas phage pPa_SNUABM_DT01	PA10_00024 [QTH80224]	putative non-virion-associated RNA polymerase subunit beta/beta' [QTH80225]		PA10_00026 [QTH80226]		PA10_00036 [QTH80236]	PA10_00035 [QTH80235]	PA10_00032 [QTH80232]	PA10_00032 [QTH80232]	PA10_00031 [QTH80231]		putative crossover junction endodeoxyribonuclease [QTH80230]				PA10_00070 [QTH80270]	PA10_00069 [QTH80269] PA10_00068 [QTH80268]	PA10_00068 [QTH80268] PA10_00069 [QTH80269]	PA10_00068 [QTH80268] PA10_00069 [QTH80269]	PA10_00069 [QTH80269] PA10_00068 [QTH80268]	putative central spike protein [QTH80271]		putative SbcC ATPase [QTH80272]						putative tail-associated endolysin [QTH80291]		putative prohead core protein protease [QTH80213]								putative ClpXP protease specificity-enhancing factor [QTH80469] PA10_00227 [QTH80425]
Pseudomonas phage 201phi2-1	ST201phi2-1p202 [YP_001956925] 201phi2-1p202 [ABY63031]	ST201phi2-1p203 [YP_001956926] 201phi2-1p203 [ABY63032]		ST201phi2-1p204 [YP_001956927] 201phi2-1p204 [ABY63033]		virion structural protein [YP_001956937] virion structural protein [ABY63043]	virion structural protein [YP_001956936] virion structural protein [ABY63042]			virion structural protein [YP_001956947] virion structural protein [ABY63053]		ST201phi2-1p225 [YP_001956948] 201phi2-1p225 [ABY63054]				virion structural protein [YP_001956938] virion structural protein [ABY63044]	virion structural protein [YP_001956939] virion structural protein [ABY63045] virion structural protein [YP_001956943] virion structural protein [ABY63049] virion structural protein [YP_001956940] virion structural protein [ABY63046] virion structural protein [YP_001956942] virion structural protein [ABY63048] virion structural protein [YP_001956941] virion structural protein [ABY63047]	virion structural protein [YP_001956943] virion structural protein [ABY63049] virion structural protein [YP_001956942] virion structural protein [ABY63048] virion structural protein [YP_001956939] virion structural protein [ABY63045] virion structural protein [YP_001956941] virion structural protein [ABY63047]	virion structural protein [YP_001956943] virion structural protein [ABY63049] virion structural protein [YP_001956939] virion structural protein [ABY63045] virion structural protein [YP_001956941] virion structural protein [ABY63047] virion structural protein [YP_001956942] virion structural protein [ABY63048]	virion structural protein [YP_001956939] virion structural protein [ABY63045] virion structural protein [YP_001956942] virion structural protein [ABY63048]	ST201phi2-1p249 [YP_001956972] 201phi2-1p249 [ABY63077]		SbcC-like protein [YP_001956973] hypothetical SbcC [ABY63078]						virion structural protein [YP_001956998] virion structural protein [ABY63103]		virion structural protein [YP_001956991] virion structural protein [ABY63096]								SspB domain-containing protein [YP_001957069] 201phi2-1p347 [ABY63173]
Pseudomonas phage PhiPA3	AVT69_gp136 [YP_009217217] [AEH03561]	AVT69_gp137 [YP_009217218] [AEH03562]		AVT69_gp138 [YP_009217219] [AEH03563]		virion structural protein [YP_009217227] virion structural protein [AEH03571]	virion structural protein [YP_009217226] virion structural protein [AEH03570]		virion structural protein [YP_009217225] virion structural protein [AEH03569]	virion structural protein [YP_009217237] virion structural protein [AEH03581]	virion structural protein [YP_009217225] virion structural protein [AEH03569]	AVT69_gp157 [YP_009217238] [AEH03582]				virion structural protein [YP_009217228] virion structural protein [AEH03572]	virion structural protein [YP_009217233] virion structural protein [AEH03577] virion structural protein [YP_009217229] virion structural protein [AEH03573] virion structural protein [YP_009217232] virion structural protein [AEH03576] virion structural protein [YP_009217230] virion structural protein [AEH03574] virion structural protein [YP_009217231] virion structural protein [AEH03575]	virion structural protein [YP_009217233] virion structural protein [AEH03577] virion structural protein [YP_009217232] virion structural protein [AEH03576] virion structural protein [YP_009217229] virion structural protein [AEH03573]	virion structural protein [YP_009217232] virion structural protein [AEH03576] virion structural protein [YP_009217233] virion structural protein [AEH03577] virion structural protein [YP_009217231] virion structural protein [AEH03575] virion structural protein [YP_009217229] virion structural protein [AEH03573]	virion structural protein [YP_009217230] virion structural protein [AEH03574] virion structural protein [YP_009217232] virion structural protein [AEH03576]	AVT69_gp187 [YP_009217268] [AEH03612]		SbcC protein [YP_009217269] SbcC protein [AEH03613]						tail fibre protein [YP_009217292] tail fibre protein [AEH03636] AVT69_gp161 [YP_009217242] [AEH03586]		virion structural protein [YP_009217284] virion structural protein [AEH03628]								AVT69_gp268 [YP_009217349] [AEH03693]
Pseudomonas phage phiKZ	PHIKZ122 [NP_803688] PHIKZ122 [AAL83023]	PHIKZ123 [NP_803689] PHIKZ123 [AAL83024]		PHIKZ124 [NP_803690] PHIKZ124 [AAL83025]		PHIKZ129 [NP_803695] PHIKZ129 [AAL83030]	PHIKZ128 [NP_803694] PHIKZ128 [AAL83029]		PHIKZ127 [NP_803693] PHIKZ127 [AAL83028]	PHIKZ139 [NP_803705] PHIKZ139 [AAL83040]	PHIKZ127 [NP_803693] PHIKZ127 [AAL83028]	PHIKZ140 [NP_803706] PHIKZ140 [AAL83041]				PHIKZ130 [NP_803696] PHIKZ130 [AAL83031]	PHIKZ131 [NP_803697] PHIKZ131 [AAL83032] PHIKZ135 [NP_803701] PHIKZ135 [AAL83036] PHIKZ132 [NP_803698] PHIKZ132 [AAL83033] PHIKZ134 [NP_803700] PHIKZ134 [AAL83035] PHIKZ133 [NP_803699] PHIKZ133 [AAL83034]	PHIKZ135 [NP_803701] PHIKZ135 [AAL83036] PHIKZ134 [NP_803700] PHIKZ134 [AAL83035] PHIKZ131 [NP_803697] PHIKZ131 [AAL83032] PHIKZ133 [NP_803699] PHIKZ133 [AAL83034]	PHIKZ134 [NP_803700] PHIKZ134 [AAL83035] PHIKZ131 [NP_803697] PHIKZ131 [AAL83032] PHIKZ135 [NP_803701] PHIKZ135 [AAL83036] PHIKZ133 [NP_803699] PHIKZ133 [AAL83034]	PHIKZ132 [NP_803698] PHIKZ132 [AAL83033] PHIKZ131 [NP_803697] PHIKZ131 [AAL83032] PHIKZ133 [NP_803699] PHIKZ133 [AAL83034]	PHIKZ164 [NP_803730] PHIKZ164 [AAL83065]		PHIKZ165 [NP_803731] PHIKZ165 [AAL83066]						peptidoglycan-binding protein [NP_803710] PHIKZ144 [AAL83045] transglycosylase SLT domain-containing protein [NP_803747] PHIKZ181 [AAL83082]										PHIKZ232 [NP_803798] PHIKZ232 [AAL83133]
Pseudomonas phage PA1C	[QBX32299]	putative non-virion DNA-dependent RNA polymerase subunit [QBX32300]		[QBX32301]		virion structural protein [QBX32309]	virion structural protein [QBX32308]		virion structural protein [QBX32307]	virion structural protein [QBX32319]		holliday junction resolvase [QBX32320]				virion structural protein [QBX32310]	virion structural protein [QBX32311] virion structural protein [QBX32315] virion structural protein [QBX32312] virion structural protein [QBX32314] virion structural protein [QBX32313]	virion structural protein [QBX32315] virion structural protein [QBX32314] virion structural protein [QBX32311] virion structural protein [QBX32313]	virion structural protein [QBX32315] virion structural protein [QBX32314] virion structural protein [QBX32313] virion structural protein [QBX32311]	virion structural protein [QBX32311] virion structural protein [QBX32313] virion structural protein [QBX32312] virion structural protein [QBX32314]	[QBX32347]		SbcC protein [QBX32348]						putative endolysin [QBX32324] tail fiber protein [QBX32370]		virion structural protein [QBX32363]								[QBX32425]									putative RtcB-like protein [QBX32437]
Pseudomonas phage Psa21	PSA21_172 [QBJ02699]	PSA21_173 [QBJ02700]		PSA21_174 [QBJ02950]		virion structural protein [QBJ02708]	virion structural protein [QBJ02707]			virion structural protein [QBJ02718]		holliday junction resolvase [QBJ02719]				virion structural protein [QBJ02709]	virion structural protein [QBJ02710] virion structural protein [QBJ02714] PSA21_185 [QBJ02711] virion structural protein [QBJ02713] virion structural protein [QBJ02712]	virion structural protein [QBJ02714] virion structural protein [QBJ02713] virion structural protein [QBJ02712] virion structural protein [QBJ02710]	virion structural protein [QBJ02714] virion structural protein [QBJ02713] virion structural protein [QBJ02712] virion structural protein [QBJ02710]	virion structural protein [QBJ02712]	PSA21_223 [QBJ02749]		SbcCD protein subunit C [QBJ02750]						tail fiber protein [QBJ02772] tail fiber protein [QBJ02724]		virion structural protein [QBJ02765]								PSA21_299 [QBJ02825]									RtcB protein [QBJ02922]
Pseudomonas phage Phabio	PHABIO_189 [ARV76820]	PHABIO_190 [ARV76821]		PHABIO_191 [ARV76822]		virion structural protein [ARV76832]	virion structural protein [ARV76831]		virion structural protein [ARV76830]	virion structural protein [ARV76842]	virion structural protein [ARV76830]	holliday junction resolvase [ARV76843]				virion structural protein [ARV76833]	virion structural protein [ARV76834] virion structural protein [ARV76838] virion structural protein [ARV76835] virion structural protein [ARV76837] virion structural protein [ARV76836]	virion structural protein [ARV76838] virion structural protein [ARV76836] virion structural protein [ARV76837] virion structural protein [ARV76834]	virion structural protein [ARV76838] virion structural protein [ARV76836] virion structural protein [ARV76834] virion structural protein [ARV76837]	virion structural protein [ARV76834]	PHABIO_237 [ARV76868]		SbcC protein [ARV76869]						virion structural / tail sheath protein [ARV76896]										PHABIO_349 [ARV76980]
Pseudomonas phage Noxifer	FDI21_gp124 [YP_009609039] NOXIFER_124 [ARV77293]	FDI21_gp125 [YP_009609040] NOXIFER_125 [ARV77294]		FDI21_gp126 [YP_009609041] NOXIFER_126 [ARV77295]		virion structural protein [YP_009609047] virion structural protein [ARV77301]	virion structural protein [YP_009609046] virion structural protein [ARV77300]			virion structural protein [YP_009609061] virion structural protein [ARV77315]		holliday junction resolvase [YP_009609060] holliday junction resolvase [ARV77314]				virion structural protein [YP_009609070] virion structural protein [ARV77324]	virion structural protein [YP_009609069] virion structural protein [ARV77323] virion structural protein [YP_009609065] virion structural protein [ARV77319] virion structural protein [YP_009609066] virion structural protein [ARV77320]	virion structural protein [YP_009609065] virion structural protein [ARV77319] virion structural protein [YP_009609066] virion structural protein [ARV77320] virion structural protein [YP_009609069] virion structural protein [ARV77323]	virion structural protein [YP_009609066] virion structural protein [ARV77320] virion structural protein [YP_009609065] virion structural protein [ARV77319] virion structural protein [YP_009609069] virion structural protein [ARV77323]	FDI21_gp153 [YP_009609068] NOXIFER_153 [ARV77322]	FDI21_gp166 [YP_009609081] NOXIFER_166 [ARV77335]		SbcC protein [YP_009609080] SbcC protein [ARV77334]						tail fiber protein [YP_009609112] tail fiber protein [ARV77366]										FDI21_gp300 [YP_009609157] NOXIFER_246 [ARV77411]
Xanthomonas phage Xoo-sp14	Xoosp14_122 [QNR51813]	Xoosp14_123 [QNR51814]		Xoosp14_124 [QNR51815]		putative virion structural protein [QNR51817]	putative virion structural protein [QNR51819]	putative virion structural protein [QNR51828]	putative virion structural protein [QNR51828] putative virion structural protein [QNR51821] Xoosp14_129 [QNR51820] putative virion structural protein [QNR51825] putative virion structural protein [QNR51822]	putative virion structural protein [QNR51829]	putative virion structural protein [QNR51828] Xoosp14_132 [QNR51823] putative virion structural protein [QNR51821] putative virion structural protein [QNR51805] putative virion structural protein [QNR51822] Xoosp14_133 [QNR51824] Xoosp14_129 [QNR51820]	holliday junction resolvase [QNR51830]				Xoosp14_149 [QNR51840]	Xoosp14_148 [QNR51839] tail fiber domain-containing protein [QNR51838]	minor tail protein [QNR51836] tail fiber domain-containing protein [QNR51838] Xoosp14_148 [QNR51839] putative membrane protein [QNR51835]	tail fiber domain-containing protein [QNR51838] minor tail protein [QNR51836] putative membrane protein [QNR51835] Xoosp14_148 [QNR51839]	putative membrane protein [QNR51835] minor tail protein [QNR51836] minor tail protein [QNR51837] Xoosp14_148 [QNR51839] tail fiber domain-containing protein [QNR51838]	Xoosp14_156 [QNR51847]		Xoosp14_157 [QNR51848]						Xoosp14_172 [QNR51863]										ClpXP protease specificity-enhancing factor [QNR51760]
Xanthomonas phage vB_XciM_LucasX	LUCX_286 [QVD49356]	LUCX_287 [QVD49357]		LUCX_288 [QVD49358]		LUCX_290 [QVD49360]	LUCX_291 [QVD49361]	LUCX_125 [QVD49195]	LUCX_174 [QVD49244]	LUCX_302 [QVD49372]		LUCX_303 [QVD49373]				LUCX_309 [QVD49379]	LUCX_308 [QVD49378] LUCX_307 [QVD49377]	LUCX_307 [QVD49377] LUCX_308 [QVD49378]	LUCX_307 [QVD49377] LUCX_308 [QVD49378]	LUCX_307 [QVD49377] LUCX_308 [QVD49378]	LUCX_312 [QVD49382]		LUCX_313 [QVD49383]						LUCX_3 [QVD49073]										LUCX_196 [QVD49266]
Bacillus phage vB_BspM_AgentSmith	AGENTSMITH_59 [QXN70463]	putative RNA polymerase beta subunit [QXN70464]				putative structural protein [QXN70467]	putative virion structural protein [QXN70469]			putative virion structural protein [QXN70470]		putative holliday junction resolvase [QXN70471]				putative virion structural protein [QXN70475]	putative tail fiber protein [QXN70518] putative virion structural protein [QXN70521]	putative virion structural protein [QXN70521]	putative virion structural protein [QXN70521]		putative central spike protein [QXN70412]		putative SbcC protein [QXN70583]						putative endolysin [QXN70486]		AGENTSMITH_182 [QXN70586]
Halocynthia phage JM-2012	TSMG0036 [YP_006383316] TSMG0036 [AFI55319]	TSMG0037 [YP_006383317] TSMG0037 [AFI55320]				TSMG0042 [YP_006383322] TSMG0042 [AFI55325]	TSMG0043 [YP_006383323] TSMG0043 [AFI55326]			TSMG0044 [YP_006383324] TSMG0044 [AFI55327]		TSMG0045 [YP_006383325] TSMG0045 [AFI55328]									TSMG0170 [YP_006383450] TSMG0170 [AFI55453]		TSMG0008 [YP_006383288] TSMG0008 [AFI55291]						putative murein lytic transglycosylase [YP_006383355] putative murein lytic transglycosylase [AFI55358]
Vibrio phage vB_VmeM-Yong XC31		[QAX95997]				[QAX95991]	[QAX95992]			[QAX95993]		[QAX95994]				[QAX96157]	[QAX96164] [QAX96158]	[QAX96164]			[QAX96151]		[QAX96150]
Vibrio phage BONAISHI		[AXH70856]				virion structural protein [AXH70862]	virion structural protein [AXH70861]			virion structural protein [AXH70860]		holliday junction resolvase [AXH70859]				virion structural protein [AXH71042]	putative tail protein [AXH71041]	[AXH71036] putative tail protein [AXH71041]			[AXH70744]		SbcC-like protein [AXH70743] [AXH70742]
Vibrio phage vB_pir03	[QNI21105]	[QNI21106]				virion structural protein [QNI21114]	virion structural protein [QNI21113]			virion structural protein [QNI21112]		holliday junction resolvase [QNI21111]				virion structural protein [QNI20952]	putative tail protein [QNI20950]				[QNI21281]		[QNI20953]
Vibrio phage vB_VpaM_sm033	SM033_00255 [CAH0448079]	polymerase [CAH0448081]				virion structural protein [CAH0448087]	SM033_00262 [CAH0448086]			SM033_00261 [CAH0448085]		RuvC-like Holliday junction resolvase [CAH0448084]				SM033_00142 [CAH0447966]	virion structural protein [CAH0447965]				baseplate assembly protein [CAH0447968]		SbcC-like subunit of palindrome specific endonuclease [CAH0447967]
Salmonella phage STsAS	STsAS_059 [AWN08918]	STsAS_060 [AWN08917]				putative virion structural protein 8 [AWN08914]	putative virion structural protein 9 [AWN08913]	putative virion structural protein 11 [AWN08869] putative virion structural protein 12 [AWN08865] STsAS_116 [AWN08871] STsAS_117 [AWN08870] STsAS_119 [AWN08868] STsAS_101 [AWN08882] STsAS_120 [AWN08867] STsAS_121 [AWN08866]	STsAS_119 [AWN08868] STsAS_116 [AWN08871] putative virion structural protein 11 [AWN08869] STsAS_117 [AWN08870] STsAS_120 [AWN08867] STsAS_121 [AWN08866]	putative virion structural protein 10 [AWN08911]	putative virion structural protein 11 [AWN08869] STsAS_119 [AWN08868] STsAS_117 [AWN08870] STsAS_116 [AWN08871] STsAS_120 [AWN08867] STsAS_121 [AWN08866]	STsAS_067 [AWN08910]				STsAS_146 [AWN08846]	putative virion structural protein 20 [AWN08849]	putative virion structural protein 20 [AWN08849] STsAS_144 [AWN08848]	STsAS_144 [AWN08848]	STsAS_145 [AWN08847]	putative structural protein [AWN08845]		putative SMC domain-containing protein [AWN08835]						putative endolysin [AWN08827]						putative GNAT family acetyltransferase [AWN08902]
Salmonella phage SPAsTU	MLDJOKPK_00083 [AWN09024]	MLDJOKPK_00082 [AWN09023]				putative virion structural protein 8 [AWN09020]	putative virion structural protein [AWN09019]	putative virion structural protein [AWN08980] putative virion structural protein [AWN08981] putative virion structural protein [AWN08975] putative virion structural protein [AWN08982] putative virion structural protein [AXF51140] putative virion structural protein [AWN08979] putative virion structural protein [AWN08992] putative virion structural protein [AWN08977] putative virion structural prot…	putative virion structural protein [AWN08979] putative virion structural protein [AWN08977] putative virion structural protein [AWN08982] putative virion structural protein [AWN08980] putative virion structural protein [AWN08981] putative virion structural protein [AWN08978] putative virion structural protein [AWN08976]	putative virion structural protein [AWN09017]	putative virion structural protein [AWN08980] putative virion structural protein [AWN08981] putative virion structural protein [AWN08979] putative virion structural protein [AWN08982] putative virion structural protein [AWN08977] putative virion structural protein [AWN09115] putative virion structural protein [AWN08978] putative virion structural protein [AWN08976]	MLDJOKPK_00074 [AWN09016]				virion structural protein [AWN09163]	putative virion structural protein [AWN09167]	putative virion structural protein [AWN09167] virion structural protein [AWN09165]	YomR [AWN09166] virion structural protein [AWN09165]	YomR [AWN09166] MLDJOKPK_00271 [AWN09164]	putative structural protein [AWN09162]		putative SMC domain-containing protein [AWN09152]						putative tail fiber protein [AWN09113] putative endolysin [AWN09144]		virion structural protein [AXF51068]				N-acetyltransferase [AWN09009]
Erwinia phage pEa_SNUABM_29	pEaSNUABM29_00080 [QVW55124]	pEaSNUABM29_00079 [QVW55123]				pEaSNUABM29_00075 [QVW55119]	pEaSNUABM29_00074 [QVW55118]	pEaSNUABM29_00009 [QVW55053] pEaSNUABM29_00010 [QVW55054] pEaSNUABM29_00008 [QVW55052] pEaSNUABM29_00011 [QVW55055] pEaSNUABM29_00028 [QVW55072] pEaSNUABM29_00006 [QVW55050] pEaSNUABM29_00007 [QVW55051] pEaSNUABM29_00285 [QVW55325] pEaSNUABM29_00005 [QVW55049]	pEaSNUABM29_00008 [QVW55052] pEaSNUABM29_00011 [QVW55055] pEaSNUABM29_00006 [QVW55050] pEaSNUABM29_00009 [QVW55053] pEaSNUABM29_00010 [QVW55054] pEaSNUABM29_00005 [QVW55049] pEaSNUABM29_00007 [QVW55051]	pEaSNUABM29_00072 [QVW55116]	pEaSNUABM29_00009 [QVW55053] pEaSNUABM29_00008 [QVW55052] pEaSNUABM29_00010 [QVW55054] pEaSNUABM29_00011 [QVW55055] pEaSNUABM29_00196 [QVW55236] pEaSNUABM29_00006 [QVW55050] pEaSNUABM29_00007 [QVW55051] pEaSNUABM29_00005 [QVW55049]	pEaSNUABM29_00071 [QVW55115]				pEaSNUABM29_00262 [QVW55302]	pEaSNUABM29_00266 [QVW55306]	pEaSNUABM29_00264 [QVW55304] pEaSNUABM29_00266 [QVW55306]	pEaSNUABM29_00265 [QVW55305] pEaSNUABM29_00264 [QVW55304]	pEaSNUABM29_00265 [QVW55305] pEaSNUABM29_00263 [QVW55303]	pEaSNUABM29_00260 [QVW55300]		pEaSNUABM29_00246 [QVW55286]						pEaSNUABM29_00194 [QVW55234] pEaSNUABM29_00237 [QVW55277]						pEaSNUABM29_00058 [QVW55102]
Erwinia phage pEa_SNUABM_11	pEaSNUABM11_00095 [QXO09519]	pEaSNUABM11_00096 [QXO09520]				pEaSNUABM11_00103 [QXO09527]	pEaSNUABM11_00104 [QXO09528]	pEaSNUABM11_00164 [QXO09588] pEaSNUABM11_00163 [QXO09587] pEaSNUABM11_00162 [QXO09586] pEaSNUABM11_00165 [QXO09589] pEaSNUABM11_00172 [QXO09596] pEaSNUABM11_00169 [QXO09593] pEaSNUABM11_00167 [QXO09591] pEaSNUABM11_00166 [QXO09590] pEaSNUABM11_00168 [QXO09592]	pEaSNUABM11_00165 [QXO09589] pEaSNUABM11_00162 [QXO09586] pEaSNUABM11_00167 [QXO09591] pEaSNUABM11_00172 [QXO09596] pEaSNUABM11_00164 [QXO09588] pEaSNUABM11_00163 [QXO09587] pEaSNUABM11_00166 [QXO09590] pEaSNUABM11_00168 [QXO09592]	pEaSNUABM11_00106 [QXO09530]	pEaSNUABM11_00165 [QXO09589] pEaSNUABM11_00163 [QXO09587] pEaSNUABM11_00164 [QXO09588] pEaSNUABM11_00162 [QXO09586] pEaSNUABM11_00167 [QXO09591] pEaSNUABM11_00166 [QXO09590] pEaSNUABM11_00168 [QXO09592]	pEaSNUABM11_00107 [QXO09531]				pEaSNUABM11_00194 [QXO09618]	pEaSNUABM11_00191 [QXO09615] pEaSNUABM11_00190 [QXO09614]	pEaSNUABM11_00193 [QXO09617] pEaSNUABM11_00190 [QXO09614]	pEaSNUABM11_00190 [QXO09614] pEaSNUABM11_00191 [QXO09615]	pEaSNUABM11_00191 [QXO09615] pEaSNUABM11_00193 [QXO09617]	pEaSNUABM11_00198 [QXO09622]		pEaSNUABM11_00211 [QXO09635]						pEaSNUABM11_00225 [QXO09649] pEaSNUABM11_00270 [QXO09694]						pEaSNUABM11_00134 [QXO09558] pEaSNUABM11_00118 [QXO09542]
Salmonella phage SPN3US	ACQ60_gp190 [YP_009153370] SPN3US_0076 [AEP83909]	ACQ60_gp189 [YP_009153371] SPN3US_0077 [AEP83910]				putative virion structural protein 8 [YP_009153375] putative virion structural protein 8 [AEP83914]	putative virion structural protein 9 [YP_009153376] putative virion structural protein 9 [AEP83915]	putative virion structural protein 11 [YP_009153434] putative virion structural protein 11 [AEP83973] putative virion structural protein 12 [YP_009153439] putative virion structural protein 12 [AEP83978] ACQ60_gp128 [YP_009153432] SPN3US_0138 [AEP83971] ACQ60_gp127 [YP_009153433] SPN3US_0139 [AEP83972] ACQ60_gp125 [YP_009153435] SPN3US_0141 [AEP83974] ACQ60_gp123 [YP_009153437] SPN3US_0143 [AEP83…	ACQ60_gp125 [YP_009153435] SPN3US_0141 [AEP83974] ACQ60_gp128 [YP_009153432] SPN3US_0138 [AEP83971] ACQ60_gp123 [YP_009153437] SPN3US_0143 [AEP83976] putative virion structural protein 11 [YP_009153434] putative virion structural protein 11 [AEP83973] ACQ60_gp127 [YP_009153433] SPN3US_0139 [AEP83972] ACQ60_gp112 [YP_009153448] SPN3US_0154 [AEP83987] ACQ60_gp124 [YP_009153436] SPN3US_0142 [AEP8397…	putative virion structural protein 10 [YP_009153378] putative virion structural protein 10 [AEP83917]	putative virion structural protein 11 [YP_009153434] putative virion structural protein 11 [AEP83973] ACQ60_gp125 [YP_009153435] SPN3US_0141 [AEP83974] ACQ60_gp127 [YP_009153433] SPN3US_0139 [AEP83972] ACQ60_gp128 [YP_009153432] SPN3US_0138 [AEP83971] ACQ60_gp029 [YP_009153531] SPN3US_0237 [AEP84070] ACQ60_gp123 [YP_009153437] SPN3US_0143 [AEP83976] ACQ60_gp124 [YP_009153436] SPN3US_0142 [AEP8397…	ACQ60_gp181 [YP_009153379] SPN3US_0085 [AEP83918]				ACQ60_gp095 [YP_009153465] SPN3US_0171 [AEP84004]	putative virion structural protein 20 [YP_009153461] putative virion structural protein 20 [AEP84000]	ACQ60_gp098 [YP_009153462] SPN3US_0168 [AEP84001] putative virion structural protein 20 [YP_009153461] putative virion structural protein 20 [AEP84000] ACQ60_gp097 [YP_009153463] SPN3US_0169 [AEP84002]	ACQ60_gp098 [YP_009153462] SPN3US_0168 [AEP84001] putative virion structural protein 20 [YP_009153461] putative virion structural protein 20 [AEP84000] ACQ60_gp097 [YP_009153463] SPN3US_0169 [AEP84002]	ACQ60_gp098 [YP_009153462] SPN3US_0168 [AEP84001] ACQ60_gp096 [YP_009153464] SPN3US_0170 [AEP84003]	putative structural protein [YP_009153467] putative structural protein [AEP84006]		putative SMC domain-containing protein [YP_009153480] putative SMC domain-containing protein [AEP84019]						transglycosylase SLT domain-containing protein [YP_009153533] putative tail fibre protein [AEP84072] transglycosylase SLT domain-containing protein [YP_009153492] putative endolysin [AEP84031]		ACQ60_gp149 [YP_009153411] SPN3US_0117 [AEP83950]				GNAT family N-acetyltransferase [YP_009153389] putative GNAT family acetyltransferase [AEP83928]
Erwinia phage vB_EamM_Asesino	ASESINO_93 [YP_009290711] ASESINO_93 [ANZ48106]	putative RNA polymerase beta subunit [YP_009290712] putative RNA polymerase beta subunit [ANZ48107]				putative virion structural protein [YP_009290715] putative virion structural protein [ANZ48110]	putative virion structural protein [YP_009290716] putative virion structural protein [ANZ48111]	putative virion structural protein [YP_009290775] putative virion structural protein [ANZ48170] putative virion structural protein [YP_009290774] putative virion structural protein [ANZ48169] putative virion structural protein [YP_009290773] putative virion structural protein [ANZ48168] putative virion structural protein [YP_009290780] putative virion structural protein [ANZ48175] ASESINO_139 [YP…	putative virion structural protein [YP_009290778] putative virion structural protein [ANZ48173] putative virion structural protein [YP_009290775] putative virion structural protein [ANZ48170] putative virion structural protein [YP_009290773] putative virion structural protein [ANZ48168] putative virion structural protein [YP_009290774] putative virion structural protein [ANZ48169] ASESINO_159 [YP…	putative virion structural protein [YP_009290718] putative virion structural protein [ANZ48113]	putative virion structural protein [YP_009290776] putative virion structural protein [ANZ48171] putative virion structural protein [YP_009290775] putative virion structural protein [ANZ48170] putative virion structural protein [YP_009290774] putative virion structural protein [ANZ48169] putative virion structural protein [YP_009290773] putative virion structural protein [ANZ48168] putative virion…	ASESINO_101 [YP_009290719] ASESINO_101 [ANZ48114]				ASESINO_191 [YP_009290809] ASESINO_191 [ANZ48204]	ASESINO_188 [YP_009290806] ASESINO_188 [ANZ48201] ASESINO_189 [YP_009290807] ASESINO_189 [ANZ48202] putative virion structural protein [YP_009290805] putative virion structural protein [ANZ48200]	ASESINO_188 [YP_009290806] ASESINO_188 [ANZ48201] putative virion structural protein [YP_009290805] putative virion structural protein [ANZ48200] ASESINO_189 [YP_009290807] ASESINO_189 [ANZ48202]	putative virion structural protein [YP_009290805] putative virion structural protein [ANZ48200] ASESINO_188 [YP_009290806] ASESINO_188 [ANZ48201] ASESINO_189 [YP_009290807] ASESINO_189 [ANZ48202]	ASESINO_188 [YP_009290806] ASESINO_188 [ANZ48201] ASESINO_190 [YP_009290808] ASESINO_190 [ANZ48203]	putative structural protein [YP_009290811] putative structural protein [ANZ48206]		putative SMC domain-containing protein [YP_009290825] putative SMC domain-containing protein [ANZ48220]						putative tail fiber protein [YP_009290879] putative tail fiber protein [ANZ48274] putative endolysin [YP_009290836] putative endolysin [ANZ48231]		ASESINO_132 [YP_009290750] ASESINO_132 [ANZ48145]				putative GNAT family acetyltransferase [YP_009290729] putative GNAT family acetyltransferase [ANZ48124]
Erwinia phage vB_EamM_Huxley	BIZ81_gp194 [YP_009293057] HUXLEY_89 [ANZ49171]	BIZ81_gp193 [YP_009293058] HUXLEY_90 [ANZ49172]				putative virion structural protein [YP_009293062] putative virion structural protein [ANZ49176]	putative virion structural protein [YP_009293063] putative virion structural protein [ANZ49177]	putative virion structural protein [YP_009293118] putative virion structural protein [ANZ49232] putative virion structural protein [YP_009293119] putative virion structural protein [ANZ49233] putative virion structural protein [YP_009293126] putative virion structural protein [ANZ49240] putative virion structural protein [YP_009293117] putative virion structural protein [ANZ49231] putative virion…	putative virion structural protein [YP_009293119] putative virion structural protein [ANZ49233] putative virion structural protein [YP_009293116] putative virion structural protein [ANZ49230] putative virion structural protein [YP_009293118] putative virion structural protein [ANZ49232] putative virion structural protein [YP_009293121] putative virion structural protein [ANZ49235] putative virion…	putative virion structural protein [YP_009293065] putative virion structural protein [ANZ49179]	putative virion structural protein [YP_009293118] putative virion structural protein [ANZ49232] putative virion structural protein [YP_009293119] putative virion structural protein [ANZ49233] putative virion structural protein [YP_009293117] putative virion structural protein [ANZ49231] putative virion structural protein [YP_009293116] putative virion structural protein [ANZ49230] putative virion…	BIZ81_gp185 [YP_009293066] HUXLEY_98 [ANZ49180]				putative virion structural protein [YP_009293150] putative virion structural protein [ANZ49264]	BIZ81_gp104 [YP_009293147] HUXLEY_179 [ANZ49261] putative virion structural protein [YP_009293146] putative virion structural protein [ANZ49260]	putative virion structural protein [YP_009293149] putative virion structural protein [ANZ49263] putative virion structural protein [YP_009293146] putative virion structural protein [ANZ49260] putative virion structural protein [YP_009293148] putative virion structural protein [ANZ49262]	BIZ81_gp104 [YP_009293147] HUXLEY_179 [ANZ49261] putative virion structural protein [YP_009293149] putative virion structural protein [ANZ49263] putative virion structural protein [YP_009293148] putative virion structural protein [ANZ49262]	BIZ81_gp104 [YP_009293147] HUXLEY_179 [ANZ49261] putative virion structural protein [YP_009293149] putative virion structural protein [ANZ49263]	putative structural protein [YP_009293152] putative structural protein [ANZ49266]		putative SMC domain-containing protein [YP_009293165] putative SMC domain-containing protein [ANZ49279]						putative tail fiber protein [YP_009293219] putative tail fiber protein [ANZ49333] putative endolysin [YP_009293176] putative endolysin [ANZ49290]		BIZ81_gp151 [YP_009293100] HUXLEY_132 [ANZ49214]				putative GNAT family acetyltransferase [YP_009293076] putative GNAT family acetyltransferase [ANZ49190]
Erwinia phage pEa_SNUABM_8	pEaSNUABM8_00095 [QVW28592]	pEaSNUABM8_00096 [QVW28593]				putative virion structural protein [QVW28597]	putative virion structural protein [QVW28598]	putative virion structural protein [QVW28660] putative virion structural protein [QVW28659] putative virion structural protein [QVW28665] putative virion structural protein [QVW28661] putative virion structural protein [QVW28674] putative virion structural protein [QVW28658] putative virion structural protein [QVW28663] putative virion structural protein [QVW28671] pEaSNUABM8_00165 [QVW28662] pEa…	putative virion structural protein [QVW28661] putative virion structural protein [QVW28658] putative virion structural protein [QVW28663] putative virion structural protein [QVW28660] putative virion structural protein [QVW28659] pEaSNUABM8_00165 [QVW28662] pEaSNUABM8_00167 [QVW28664]	putative virion structural protein [QVW28600]	putative virion structural protein [QVW28660] putative virion structural protein [QVW28661] putative virion structural protein [QVW28659] putative virion structural protein [QVW28658] putative virion structural protein [QVW28663] pEaSNUABM8_00165 [QVW28662] pEaSNUABM8_00167 [QVW28664] putative virion structural protein [QVW28665]	putative endonuclease [QVW28601]				pEaSNUABM8_00199 [QVW28696]	pEaSNUABM8_00196 [QVW28693] pEaSNUABM8_00195 [QVW28692]	pEaSNUABM8_00198 [QVW28695] pEaSNUABM8_00195 [QVW28692] pEaSNUABM8_00197 [QVW28694]	pEaSNUABM8_00196 [QVW28693] pEaSNUABM8_00197 [QVW28694]	pEaSNUABM8_00196 [QVW28693] pEaSNUABM8_00198 [QVW28695]	putative baseplate puncturing device [QVW28698]		putative SMC domain containing protein [QVW28712]						putative endolysin [QVW28722] putative virion associated peptidoglycan hydrolase [QVW28765]		putative prohead core scaffolding protein and protease [QVW28638]				putative GNAT family N-acetyltransferase [QVW28611]
Erwinia phage vB_EamM_ChrisDB	BIZ83_gp201 [YP_009292779] CHRISDB_90 [ANZ48652]	BIZ83_gp200 [YP_009292780] CHRISDB_91 [ANZ48653]				putative virion structural protein [YP_009292784] putative virion structural protein [ANZ48657]	putative virion structural protein [YP_009292785] putative virion structural protein [ANZ48658]	putative virion structural protein [YP_009292846] putative virion structural protein [ANZ48719] putative virion structural protein [YP_009292851] putative virion structural protein [ANZ48724] putative virion structural protein [YP_009292845] putative virion structural protein [ANZ48718] putative virion structural protein [YP_009292847] putative virion structural protein [ANZ48720] putative virion…	putative virion structural protein [YP_009292847] putative virion structural protein [ANZ48720] putative virion structural protein [YP_009292844] putative virion structural protein [ANZ48717] putative virion structural protein [YP_009292846] putative virion structural protein [ANZ48719] putative virion structural protein [YP_009292849] putative virion structural protein [ANZ48722] putative virion…	putative virion structural protein [YP_009292787] putative virion structural protein [ANZ48660]	putative virion structural protein [YP_009292846] putative virion structural protein [ANZ48719] putative virion structural protein [YP_009292847] putative virion structural protein [ANZ48720] putative virion structural protein [YP_009292845] putative virion structural protein [ANZ48718] putative virion structural protein [YP_009292844] putative virion structural protein [ANZ48717] putative virion…	BIZ83_gp192 [YP_009292788] CHRISDB_99 [ANZ48661]				putative virion structural protein [YP_009292882] putative virion structural protein [ANZ48755]	BIZ83_gp101 [YP_009292879] CHRISDB_190 [ANZ48752] putative virion structural protein [YP_009292878] putative virion structural protein [ANZ48751]	putative virion structural protein [YP_009292880] putative virion structural protein [ANZ48753] putative virion structural protein [YP_009292878] putative virion structural protein [ANZ48751]	BIZ83_gp101 [YP_009292879] CHRISDB_190 [ANZ48752] putative virion structural protein [YP_009292880] putative virion structural protein [ANZ48753]	BIZ83_gp101 [YP_009292879] CHRISDB_190 [ANZ48752] putative virion structural protein [YP_009292881] putative virion structural protein [ANZ48754]	putative structural protein [YP_009292884] putative structural protein [ANZ48757]		putative SMC domain-containing protein [YP_009292897] putative SMC domain-containing protein [ANZ48770]						putative endolysin [YP_009292908] putative endolysin [ANZ48781] putative tail fiber protein [YP_009292951] putative tail fiber protein [ANZ48824]		BIZ83_gp157 [YP_009292823] CHRISDB_134 [ANZ48696]				putative GNAT family acetyltransferase [YP_009292798] putative GNAT family acetyltransferase [ANZ48671]
Erwinia phage vB_EamM_Caitlin	BIZ78_gp196 [YP_009292157] CAITLIN_84 [ANZ48379]	putative RNA polymerase beta subunit [YP_009292158] putative RNA polymerase beta subunit [ANZ48380]				putative virion structural protein [YP_009292163] putative virion structural protein [ANZ48385]	putative virion structural protein [YP_009292164] putative virion structural protein [ANZ48386]	putative virion structural protein [YP_009292222] putative virion structural protein [ANZ48444] putative virion structural protein [YP_009292227] putative virion structural protein [ANZ48449] putative virion structural protein [YP_009292223] putative virion structural protein [ANZ48445] putative virion structural protein [YP_009292221] putative virion structural protein [ANZ48443] putative virion…	putative virion structural protein [YP_009292223] putative virion structural protein [ANZ48445] putative virion structural protein [YP_009292220] putative virion structural protein [ANZ48442] putative virion structural protein [YP_009292225] putative virion structural protein [ANZ48447] putative virion structural protein [YP_009292222] putative virion structural protein [ANZ48444] putative virion…	putative virion structural protein [YP_009292166] putative virion structural protein [ANZ48388]	putative virion structural protein [YP_009292222] putative virion structural protein [ANZ48444] putative virion structural protein [YP_009292223] putative virion structural protein [ANZ48445] putative virion structural protein [YP_009292221] putative virion structural protein [ANZ48443] putative virion structural protein [YP_009292220] putative virion structural protein [ANZ48442] putative virion…	BIZ78_gp186 [YP_009292167] CAITLIN_94 [ANZ48389]				putative virion structural protein [YP_009292254] putative virion structural protein [ANZ48476]	BIZ78_gp102 [YP_009292251] CAITLIN_178 [ANZ48473] putative virion structural protein [YP_009292250] putative virion structural protein [ANZ48472]	putative virion structural protein [YP_009292250] putative virion structural protein [ANZ48472] BIZ78_gp101 [YP_009292252] CAITLIN_179 [ANZ48474]	BIZ78_gp102 [YP_009292251] CAITLIN_178 [ANZ48473] BIZ78_gp101 [YP_009292252] CAITLIN_179 [ANZ48474]	BIZ78_gp102 [YP_009292251] CAITLIN_178 [ANZ48473] BIZ78_gp100 [YP_009292253] CAITLIN_180 [ANZ48475]	putative structural protein [YP_009292256] putative structural protein [ANZ48478]		putative SMC domain-containing protein [YP_009292269] putative SMC domain-containing protein [ANZ48491]						putative endolysin [YP_009292281] putative endolysin [ANZ48503] putative tail fiber protein [YP_009292324] putative tail fiber protein [ANZ48546]		BIZ78_gp151 [YP_009292202] CAITLIN_129 [ANZ48424]				putative GNAT family acetyltransferase [YP_009292176] putative GNAT family acetyltransferase [ANZ48398]
Erwinia phage phiEaH2	G173_gp001 [YP_007237651] [AFQ96808]	G173_gp002 [YP_007237652] [AFQ96547]				G173_gp005 [YP_007237655] [AFQ96550]	putative virion structural protein [YP_007237656] putative virion structural protein [AFQ96551]	putative virion structural protein [YP_007237711] putative virion structural protein [AFQ96606] putative virion structural protein [YP_007237710] putative virion structural protein [AFQ96605] putative virion structural protein [YP_007237709] putative virion structural protein [AFQ96604] putative virion structural protein [YP_007237712] putative virion structural protein [AFQ96607] putative virion…	putative virion structural protein [YP_007237712] putative virion structural protein [AFQ96607] putative virion structural protein [YP_007237714] putative virion structural protein [AFQ96609] putative virion structural protein [YP_007237709] putative virion structural protein [AFQ96604] putative virion structural protein [YP_007237711] putative virion structural protein [AFQ96606] putative virion…	putative virion structural protein [YP_007237658] putative virion structural protein [AFQ96553]	putative virion structural protein [YP_007237710] putative virion structural protein [AFQ96605] putative virion structural protein [YP_007237712] putative virion structural protein [AFQ96607] putative virion structural protein [YP_007237711] putative virion structural protein [AFQ96606] putative virion structural protein [YP_007237709] putative virion structural protein [AFQ96604] G173_gp157 [YP_…	G173_gp009 [YP_007237659] [AFQ96554]				G173_gp093 [YP_007237743] [AFQ96638]	G173_gp090 [YP_007237740] [AFQ96635] putative virion structural protein [YP_007237739] putative virion structural protein [AFQ96634]	putative virion structural protein [YP_007237739] putative virion structural protein [AFQ96634] G173_gp091 [YP_007237741] [AFQ96636]	G173_gp090 [YP_007237740] [AFQ96635] G173_gp091 [YP_007237741] [AFQ96636]	G173_gp090 [YP_007237740] [AFQ96635] G173_gp092 [YP_007237742] [AFQ96637]	putative structural protein [YP_007237745] putative structural protein [AFQ96640]		putative SMC domain-containing protein [YP_007237760] putative SMC domain-containing protein [AFQ96655]						putative phage tail fiber protein [YP_007237809] putative phage tail fiber protein [AFQ96704] putative endolysin [YP_007237770] putative endolysin [AFQ96665]		G173_gp040 [YP_007237690] [AFQ96585]				N-acetyltransferase GCN5 [YP_007237670] putative GNAT family acetyltransferase [AFQ96565]
Erwinia phage Wellington	HOT70_gp208 [YP_009806577] WELLINGTON_93 [AXF51223]	putative RNA polymerase beta subunit [YP_009806578] putative RNA polymerase beta subunit [AXF51224]				putative virion structural protein [YP_009806585] putative virion structural protein [AXF51231]	putative virion structural protein [YP_009806586] putative virion structural protein [AXF51232]	putative virion structural protein [YP_009806644] putative virion structural protein [AXF51289] putative virion structural protein [YP_009806645] putative virion structural protein [AXF51290] putative virion structural protein [YP_009806642] putative virion structural protein [AXF51287] putative virion structural protein [YP_009806643] putative virion structural protein [AXF51288] putative virion…	putative virion structural protein [YP_009806645] putative virion structural protein [AXF51290] putative virion structural protein [YP_009806647] putative virion structural protein [AXF51292] putative virion structural protein [YP_009806642] putative virion structural protein [AXF51287] putative virion structural protein [YP_009806644] putative virion structural protein [AXF51289] putative virion…	putative virion structural protein [YP_009806588] putative virion structural protein [AXF51234]	putative virion structural protein [YP_009806643] putative virion structural protein [AXF51288] putative virion structural protein [YP_009806645] putative virion structural protein [AXF51290] putative virion structural protein [YP_009806644] putative virion structural protein [AXF51289] putative virion structural protein [YP_009806642] putative virion structural protein [AXF51287] putative virion…	putative crossover junction endodeoxyribonuclease [YP_009806589] putative crossover junction endodeoxyribonuclease [AXF51235]				putative virion structural protein [YP_009806672] putative virion structural protein [AXF51316]	HOT70_gp116 [YP_009806669] WELLINGTON_185 [AXF51313] putative virion structural protein [YP_009806668] putative virion structural protein [AXF51312]	HOT70_gp114 [YP_009806671] putative membrane protein [AXF51315] putative virion structural protein [YP_009806668] putative virion structural protein [AXF51312]	HOT70_gp116 [YP_009806669] WELLINGTON_185 [AXF51313]	HOT70_gp114 [YP_009806671] putative membrane protein [AXF51315] HOT70_gp116 [YP_009806669] WELLINGTON_185 [AXF51313]	putative structural protein [YP_009806676] putative structural protein [AXF51320]		putative SMC domain-containing protein [YP_009806690] putative SMC domain-containing protein [AXF51334]						putative tail fiber protein [YP_009806749] putative tail fiber protein [AXF51391] putative endolysin [YP_009806706] putative endolysin [AXF51348]						putative GNAT family acetyltransferase [YP_009806600] putative GNAT family acetyltransferase [AXF51246]
Erwinia phage Derbicus	HOV30_gp074 [YP_009821118] DERBICUS_74 [QBP07500]	putative RNA polymerase beta subunit [YP_009821119] putative RNA polymerase beta subunit [QBP07501] putative ribonuclease H [YP_009821236] putative ribonuclease H [QBP07618]				putative virion structural protein [YP_009821122] putative virion structural protein [QBP07504]	putative virion structural protein [YP_009821123] putative virion structural protein [QBP07505]	putative virion structural protein [YP_009821182] putative virion structural protein [QBP07564] putative virion structural protein [YP_009821180] putative virion structural protein [QBP07562] putative virion structural protein [YP_009821192] putative virion structural protein [QBP07574] putative virion structural protein [YP_009821189] putative virion structural protein [QBP07571] putative virion…	putative virion structural protein [YP_009821183] putative virion structural protein [QBP07565] putative virion structural protein [YP_009821185] putative virion structural protein [QBP07567] putative virion structural protein [YP_009821180] putative virion structural protein [QBP07562] putative virion structural protein [YP_009821187] putative virion structural protein [QBP07569] putative virion…	putative virion structural protein [YP_009821125] putative virion structural protein [QBP07507]	putative virion structural protein [YP_009821182] putative virion structural protein [QBP07564] putative virion structural protein [YP_009821183] putative virion structural protein [QBP07565] putative virion structural protein [YP_009821181] putative virion structural protein [QBP07563] putative virion structural protein [YP_009821180] putative virion structural protein [QBP07562] putative virion…	HOV30_gp082 [YP_009821126] DERBICUS_82 [QBP07508]				putative virion structural protein [YP_009821211] putative virion structural protein [QBP07593]	putative virion structural protein [YP_009821208] putative virion structural protein [QBP07590]	putative virion structural protein [YP_009821210] putative virion structural protein [QBP07592]	putative virion structural protein [YP_009821208] putative virion structural protein [QBP07590] putative virion structural protein [YP_009821209] putative virion structural protein [QBP07591]	putative virion structural protein [YP_009821208] putative virion structural protein [QBP07590] putative virion structural protein [YP_009821210] putative virion structural protein [QBP07592]	putative structural protein [YP_009821213] putative structural protein [QBP07595]		putative SMC domain containing protein [YP_009821219] putative SMC domain containing protein [QBP07601]						putative endolysin [YP_009821228] putative endolysin [QBP07610] putative tail fiber protein [YP_009821258] putative tail fiber protein [QBP07640]						putative ribosomal-protein-alanine N-acetyltransferase [YP_009821141] putative ribosomal-protein-alanine N-acetyltransferase [QBP07523] putative GCN5-related N-acetyltransferase [YP_009821146] putative GCN5-related N-acetyltransferase [QBP07528]
Cronobacter phage CR5	CR5_072 [YP_008125812] CR5_072 [AFO71292]	CR5_073 [YP_008125813] CR5_073 [AFO71293] putative ribonuclease H [YP_008125926] putative ribonuclease H [AFO71406]				putative virion structural protein 8 [YP_008125815] putative virion structural protein 8 [AFO71295]	putative virion structural protein 9 [YP_008125816] putative virion structural protein 9 [AFO71296]	putative virion structural protein 11 [YP_008125876] putative virion structural protein 11 [AFO71356] CR5_134 [YP_008125874] CR5_134 [AFO71354] CR5_139 [YP_008125879] CR5_139 [AFO71359] CR5_135 [YP_008125875] CR5_135 [AFO71355] CR5_140 [YP_008125880] CR5_140 [AFO71360] putative virion structural protein 12 [YP_008125885] putative virion structural protein 12 [AFO71365] CR5_137 [YP_008125877] CR5_…	CR5_137 [YP_008125877] CR5_137 [AFO71357] CR5_134 [YP_008125874] CR5_134 [AFO71354] CR5_141 [YP_008125881] CR5_141 [AFO71361] putative virion structural protein 11 [YP_008125876] putative virion structural protein 11 [AFO71356] CR5_139 [YP_008125879] CR5_139 [AFO71359] CR5_135 [YP_008125875] CR5_135 [AFO71355] CR5_140 [YP_008125880] CR5_140 [AFO71360] CR5_143 [YP_008125883] CR5_143 [AFO71363] CR5…	putative virion structural protein 10 [YP_008125818] putative virion structural protein 10 [AFO71298]	CR5_137 [YP_008125877] CR5_137 [AFO71357] putative virion structural protein 11 [YP_008125876] putative virion structural protein 11 [AFO71356] CR5_135 [YP_008125875] CR5_135 [AFO71355] CR5_141 [YP_008125881] CR5_141 [AFO71361] CR5_134 [YP_008125874] CR5_134 [AFO71354] CR5_139 [YP_008125879] CR5_139 [AFO71359] CR5_140 [YP_008125880] CR5_140 [AFO71360] CR5_142 [YP_008125882] CR5_142 [AFO71362]	CR5_079 [YP_008125819] CR5_079 [AFO71299]				CR5_162 [YP_008125902] CR5_162 [AFO71382]	CR5_159 [YP_008125899] CR5_159 [AFO71379] putative virion structural protein 15 [YP_008125898] putative virion structural protein 15 [AFO71378]	CR5_159 [YP_008125899] CR5_159 [AFO71379] CR5_160 [YP_008125900] CR5_160 [AFO71380]	CR5_159 [YP_008125899] CR5_159 [AFO71379] CR5_160 [YP_008125900] CR5_160 [AFO71380]	CR5_159 [YP_008125899] CR5_159 [AFO71379] CR5_161 [YP_008125901] CR5_161 [AFO71381]	putative structural protein [YP_008125904] putative structural protein [AFO71384]		putative SMC domain-containing protein [YP_008125910] putative SMC domain-containing protein [AFO71390]						putative endolysin [YP_008125918] putative endolysin [AFO71398] putative tail fiber protein [YP_008125947] putative tail fiber protein [AFO71427]						putative ribosomal-protein-alanine N-acetyltransferase [YP_008125834] putative ribosomal-protein-alanine N-acetyltransferase [AFO71314] putative GCN5-related N-acetyltransferase 1 [YP_008125839] putative GCN5-related N-acetyltransferase 1 [AFO71319]
Erwinia phage vB_EamM_Phobos	BIZ79_gp075 [YP_009283564] PHOBOS_75 [ANZ50265]	BIZ79_gp076 [YP_009283565] PHOBOS_76 [ANZ50266] putative ribonuclease H [YP_009283689] putative ribonuclease H [ANZ50390]				putative virion structural protein [YP_009283567] putative virion structural protein [ANZ50268]	putative virion structural protein [YP_009283568] putative virion structural protein [ANZ50269]	putative virion structural protein [YP_009283628] putative virion structural protein [ANZ50329] putative virion structural protein [YP_009283638] putative virion structural protein [ANZ50339] putative virion structural protein [YP_009283626] putative virion structural protein [ANZ50327] putative virion structural protein [YP_009283641] putative virion structural protein [ANZ50342] putative virion…	putative virion structural protein [YP_009283629] putative virion structural protein [ANZ50330] putative virion structural protein [YP_009283626] putative virion structural protein [ANZ50327] putative virion structural protein [YP_009283628] putative virion structural protein [ANZ50329] putative virion structural protein [YP_009283631] putative virion structural protein [ANZ50332] putative virion…	putative virion structural protein [YP_009283570] putative virion structural protein [ANZ50271]	putative virion structural protein [YP_009283629] putative virion structural protein [ANZ50330] putative virion structural protein [YP_009283628] putative virion structural protein [ANZ50329] putative virion structural protein [YP_009283627] putative virion structural protein [ANZ50328] putative virion structural protein [YP_009283626] putative virion structural protein [ANZ50327] putative virion…	BIZ79_gp082 [YP_009283571] PHOBOS_82 [ANZ50272]				putative virion structural protein [YP_009283662] putative virion structural protein [ANZ50363]	putative virion structural protein [YP_009283659] putative virion structural protein [ANZ50360] putative virion structural protein [YP_009283658] putative virion structural protein [ANZ50359]		putative virion structural protein [YP_009283659] putative virion structural protein [ANZ50360] putative virion structural protein [YP_009283660] putative virion structural protein [ANZ50361]	putative virion structural protein [YP_009283659] putative virion structural protein [ANZ50360] putative virion structural protein [YP_009283661] putative virion structural protein [ANZ50362]	putative structural protein [YP_009283664] putative structural protein [ANZ50365]		putative SMC domain-containing protein [YP_009283670] putative SMC domain-containing protein [ANZ50371]						putative endolysin [YP_009283681] putative endolysin [ANZ50382] putative tail fiber protein [YP_009283710] putative tail fiber protein [ANZ50411]						putative ribosomal-protein-alanine N-acetyltransferase [YP_009283586] putative ribosomal-protein-alanine N-acetyltransferase [ANZ50287] putative GCN5-related N-acetyltransferase [YP_009283591] putative GCN5-related N-acetyltransferase [ANZ50292]
Vibrio phage pVa-21	pVa21_012 [AQT27954]	putative RNA polymerase beta subunit [AQT27955]				putative virion structural protein [AQT27958]	putative virion structural protein [AQT27959]	putative virion structural protein [AQT27989]	putative virion structural protein [AQT27990] putative virion structural protein [AQT27989]	putative virion structural protein [AQT27961]	putative virion structural protein [AQT27989]	putative crossover junction endodeoxyribonuclease [AQT27962]				putative virion structural protein [AQT28067]	putative tail tip protein [AQT28065] minor tail protein [AQT28062] putative tail fiber protein [AQT28066] putative membrane protein [AQT28064]	minor tail protein [AQT28062] putative tail tip protein [AQT28065] putative tail fiber protein [AQT28066]	minor tail protein [AQT28062] putative tail fiber protein [AQT28066] putative membrane protein [AQT28064]	putative tail fiber protein [AQT28066] putative membrane protein [AQT28064] putative tail tip protein [AQT28065]	putative virion structural protein [AQT28068]		putative SMC domain-containing protein [AQT28072]						lytic transglycosylase [AQT28075] lytic transglycosylase [AQT28106]
Erwinia phage pEa_SNUABM_54	pEaSNUABM54_00031 [QXO10857]	pEaSNUABM54_00032 [QXO10858]		pEaSNUABM54_00033 [QXO10859]		pEaSNUABM54_00034 [QXO10860]	pEaSNUABM54_00035 [QXO10861]	pEaSNUABM54_00036 [QXO10862] pEaSNUABM54_00113 [QXO10939] pEaSNUABM54_00111 [QXO10937] pEaSNUABM54_00114 [QXO10940] pEaSNUABM54_00115 [QXO10941] pEaSNUABM54_00110 [QXO10936]	pEaSNUABM54_00036 [QXO10862] pEaSNUABM54_00113 [QXO10939] pEaSNUABM54_00107 [QXO10933] pEaSNUABM54_00111 [QXO10937] pEaSNUABM54_00114 [QXO10940] pEaSNUABM54_00108 [QXO10934] pEaSNUABM54_00112 [QXO10938] pEaSNUABM54_00110 [QXO10936]	pEaSNUABM54_00047 [QXO10873]	pEaSNUABM54_00113 [QXO10939] pEaSNUABM54_00108 [QXO10934] pEaSNUABM54_00036 [QXO10862] pEaSNUABM54_00111 [QXO10937] pEaSNUABM54_00115 [QXO10941] pEaSNUABM54_00114 [QXO10940] pEaSNUABM54_00112 [QXO10938]	pEaSNUABM54_00048 [QXO10874]				pEaSNUABM54_00058 [QXO10884]	pEaSNUABM54_00057 [QXO10883] pEaSNUABM54_00054 [QXO10880]	pEaSNUABM54_00054 [QXO10880] pEaSNUABM54_00057 [QXO10883] pEaSNUABM54_00055 [QXO10881]	pEaSNUABM54_00054 [QXO10880] pEaSNUABM54_00055 [QXO10881] pEaSNUABM54_00057 [QXO10883]	pEaSNUABM54_00055 [QXO10881] pEaSNUABM54_00056 [QXO10882] pEaSNUABM54_00057 [QXO10883] pEaSNUABM54_00054 [QXO10880] pEaSNUABM54_00053 [QXO10879]	pEaSNUABM54_00059 [QXO10885]		pEaSNUABM54_00060 [QXO10886]						pEaSNUABM54_00153 [QXO10979] pEaSNUABM54_00081 [QXO10907]					pEaSNUABM54_00211 [QXO11037]					pEaSNUABM54_00157 [QXO10983]						pEaSNUABM54_00189 [QXO11015]	pEaSNUABM54_00190 [QXO11016]
Klebsiella phage vB_KvM-Eowyn	LLCLJKAH_00144 [CAD5236133]	LLCLJKAH_00145 [CAD5236134]		LLCLJKAH_00146 [CAD5236135]		virion structural protein [CAD5236136]	LLCLJKAH_00148 [CAD5236137]	putative virion structural protein [CAD5236223] LLCLJKAH_00228 [CAD5236217] putative virion structural protein [CAD5236215] putative virion structural protein [CAD5236218] LLCLJKAH_00238 [CAD5236227] putative virion structural protein [CAD5236144] putative virion structural protein [CAD5236138]	putative virion structural protein [CAD5236138]	virion structural protein [CAD5236140]	putative virion structural protein [CAD5236138] putative virion structural protein [CAD5236144]	LLCLJKAH_00152 [CAD5236141]				LLCLJKAH_00157 [CAD5236146]	YomR [CAD5236147] YomR [CAD5236148]	YomR [CAD5236148]	YomR [CAD5236148]		LLCLJKAH_00163 [CAD5236152]		LLCLJKAH_00164 [CAD5236153]						lytic transglycosylase [CAD5236123] LLCLJKAH_00183 [CAD5236172]		virion structural protein [CAD5236179]
Serratia phage PCH45	[QFP93106]	[QFP93067]				[QFP93046]	[QFP93053]	[QFP93113]	[QFP93113] [QFP93119]	[QFP93104]	[QFP93113]	[QFP93162]				[QFP93087]	[QFP93049] [QFP93060]	[QFP93060] [QFP93049] [QFP93193]	[QFP93060] [QFP93049] [QFP93044]	[QFP93044] [QFP93060] [QFP93049] [QFP93193]	[QFP93103]		[QFP93050]						[QFP93147] [QFP93041]		[QFP93194]
Erwinia phage PhiEaH1	CF95_gp214 [YP_009010267] [AGX01936]	CF95_gp213 [YP_009010266] [AGX01935]				virion structural protein [YP_009010261] virion structural protein [AGX01930]	virion structural protein [YP_009010260] virion structural protein [AGX01929]	putative virion structural protein [YP_009010259] putative virion structural protein [AGX01928]	putative virion structural protein [YP_009010259] putative virion structural protein [AGX01928]	virion structural protein [YP_009010258] virion structural protein [AGX01927]	putative virion structural protein [YP_009010259] putative virion structural protein [AGX01928]	CF95_gp202 [YP_009010255] [AGX01924]				virion structural protein [YP_009010247] virion structural protein [AGX01916]	YomR [YP_009010246] YomR [AGX01915] YomR [YP_009010242] YomR [AGX01911]	YomR [YP_009010242] YomR [AGX01911] YomR [YP_009010246] YomR [AGX01915]	YomR [YP_009010242] YomR [AGX01911] CF95_gp191 [YP_009010244] [AGX01913] YomR [YP_009010246] YomR [AGX01915]	CF95_gp191 [YP_009010244] [AGX01913] YomR [YP_009010242] YomR [AGX01911] CF95_gp192 [YP_009010245] [AGX01914] YomR [YP_009010246] YomR [AGX01915]	CF95_gp188 [YP_009010241] [AGX01910]		SbcC [YP_009010240] SbcC [AGX01909]						lytic transglycosylase [YP_009010098] lytic transglycosylase [AGX01767]						CF95_gp237 [YP_009010290] [AGX01959]				CF95_gp120 [YP_009010173] [AGX01842]
Serratia phage Moabite	HWC48_gp287 [YP_009849223] CPT_Moabite_129 [QDB71159]	HWC48_gp286 [YP_009849224] CPT_Moabite_130 [QDB71160]				portal protein [YP_009849227] portal protein [QDB71163]	virion-associated protein [YP_009849228] virion-associated protein [QDB71164]	HWC48_gp281 [YP_009849229] CPT_Moabite_135 [QDB71165]	HWC48_gp281 [YP_009849229] CPT_Moabite_135 [QDB71165]	virion-associated protein [YP_009849231] virion-associated protein [QDB71167]	HWC48_gp281 [YP_009849229] CPT_Moabite_135 [QDB71165]	RuvC-like resolvase [YP_009849233] RuvC-like resolvase [QDB71169]				virion-associated protein [YP_009849238] virion-associated protein [QDB71174]	tail fiber protein [YP_009849239] tail fiber protein [QDB71175] virion-associated protein [YP_009849240] virion-associated protein [QDB71176]	virion-associated protein [YP_009849240] virion-associated protein [QDB71176] tail fiber protein [YP_009849239] tail fiber protein [QDB71175]	virion-associated protein [YP_009849240] virion-associated protein [QDB71176] tail fiber protein [YP_009849239] tail fiber protein [QDB71175]	tail fiber protein [YP_009849239] tail fiber protein [QDB71175] virion-associated protein [YP_009849240] virion-associated protein [QDB71176]	virion-associated protein [YP_009849242] virion-associated protein [QDB71178]		RecN-like DNA repair protein [YP_009849243] RecN-like DNA repair protein [QDB71179]						endolysin [YP_009849112] endolysin [QDB71048] tail lysozyme [YP_009849270] tail lysozyme [QDB71206]		HWC48_gp158 [YP_009849352] CPT_Moabite_258 [QDB71288]				GNAT domain-containing protein [YP_009849178] GNAT domain-containing protein [QDB71114]				stringent starvation protein B family protein [YP_009849310] stringent starvation protein B family protein [QDB71246]						HWC48_gp060 [YP_009849156] CPT_Moabite_060 [QDB71092]	HWC48_gp061 [YP_009849157] CPT_Moabite_061 [QDB71093]
Klebsiella phage vB_KpM_FBKp24	MOC16_gp042 [YP_010299008] vBKpMFBKp24_371 [QQV92075]	MOC16_gp043 [YP_010299007] vBKpMFBKp24_370 [QQV92032]				virion structural protein [YP_010299005] virion structural protein [QQV91994]	virion structural protein [YP_010299004] virion structural protein [QQV92000]	putative virion structural protein [YP_010299003] putative virion structural protein [QQV92093] bifunctional tail protein [YP_010298932] bifunctional tail protein [QQV92015]	putative virion structural protein [YP_010299003] putative virion structural protein [QQV92093]	virion structural protein [YP_010299001] virion structural protein [QQV92085]	putative virion structural protein [YP_010299003] putative virion structural protein [QQV92093]	MOC16_gp051 [YP_010298999] vBKpMFBKp24_362 [QQV92148]				putative virion structural protein [YP_010298995] putative virion structural protein [QQV92059]	putative tail fiber protein [YP_010298994] putative tail fiber protein [QQV92006] YomR [YP_010298993] YomR [QQV92049]	YomR [YP_010298993] YomR [QQV92049] putative tail fiber protein [YP_010298994] putative tail fiber protein [QQV92006]	putative tail fiber protein [YP_010298994] putative tail fiber protein [QQV92006] YomR [YP_010298993] YomR [QQV92049]	putative tail fiber protein [YP_010298994] putative tail fiber protein [QQV92006] YomR [YP_010298993] YomR [QQV92049]	MOC16_gp059 [YP_010298991] vBKpMFBKp24_354 [QQV92076]		nuclease SbcCD subunit C [YP_010298990] nuclease SbcCD subunit C [QQV91999]						putative lytic transglycosidase [YP_010298741] putative lytic transglycosidase [QQV92116] MOC16_gp083 [YP_010298967] vBKpMFBKp24_330 [QQV91991]		MOC16_gp263 [YP_010298787] vBKpMFBKp24_150 [QQV92228]				GNAT family N-acetyltransferase [YP_010298676] GNAT family N-acetyltransferase [QQV92188]				MOC16_gp126 [YP_010298924] vBKpMFBKp24_287 [QQV92212]									putative tRNA-splicing ligase [YP_010298867] putative tRNA-splicing ligase [QQV92058]
Klebsiella phage KpLz-2_45	KpLz245_1600 [UKS72026]	KpLz245_1590 [UKS72025]				virion structural protein [UKS72023]	virion structural protein [UKS72022]	KpLz245_1550 [UKS72021] tail fiber [UKS71950]	KpLz245_1550 [UKS72021]	KpLz245_1530 [UKS72019]	KpLz245_1550 [UKS72021]	KpLz245_1510 [UKS72017]				KpLz245_1470 [UKS72013]	KpLz245_1460 [UKS72012] KpLz245_1450 [UKS72011]	KpLz245_1450 [UKS72011] KpLz245_1460 [UKS72012]	KpLz245_1460 [UKS72012] KpLz245_1450 [UKS72011]	KpLz245_1460 [UKS72012] KpLz245_1450 [UKS72011]	KpLz245_1430 [UKS72009]		KpLz245_1420 [UKS72008]						lytic transglycosylase [UKS72130] transglycosylase [UKS71984]		KpLz245_3090 [UKS72175]				KpLz245_2010 [UKS72067]				KpLz245_0770 [UKS71943]
Escherichia phage vB_EcoM_Goslar	HOV27_gp040 [YP_009820725] Goslar_00040 [QBO63833]	HOV27_gp039 [YP_009820724] Goslar_00039 [QBO63832]		HOV27_gp038 [YP_009820723] Goslar_00038 [QBO63831]		HOV27_gp036 [YP_009820721] Goslar_00036 [QBO63829]	HOV27_gp035 [YP_009820720] Goslar_00035 [QBO63828]	HOV27_gp034 [YP_009820719] Goslar_00034 [QBO63827] HOV27_gp033 [YP_009820718] Goslar_00033 [QBO63826] HOV27_gp023 [YP_009820708] Goslar_00023 [QBO63816] HOV27_gp031 [YP_009820716] Goslar_00031 [QBO63824]	HOV27_gp033 [YP_009820718] Goslar_00033 [QBO63826] HOV27_gp034 [YP_009820719] Goslar_00034 [QBO63827] HOV27_gp022 [YP_009820707] Goslar_00022 [QBO63815] HOV27_gp031 [YP_009820716] Goslar_00031 [QBO63824]	HOV27_gp032 [YP_009820717] Goslar_00032 [QBO63825]	HOV27_gp022 [YP_009820707] Goslar_00022 [QBO63815] HOV27_gp033 [YP_009820718] Goslar_00033 [QBO63826] HOV27_gp034 [YP_009820719] Goslar_00034 [QBO63827] HOV27_gp031 [YP_009820716] Goslar_00031 [QBO63824] BspA family leucine-rich repeat surface protein [YP_009820846] Goslar_00161 [QBO63954]	crossover junction endodeoxyribonuclease RuvC [YP_009820695] putative holliday junction resolvase [QBO63803]				HOV27_gp030 [YP_009820715] Goslar_00030 [QBO63823]	HOV27_gp029 [YP_009820714] Goslar_00029 [QBO63822] tail fiber domain-containing protein [YP_009820710] Goslar_00025 [QBO63818]	tail fiber domain-containing protein [YP_009820710] Goslar_00025 [QBO63818] HOV27_gp028 [YP_009820713] Goslar_00028 [QBO63821] HOV27_gp029 [YP_009820714] Goslar_00029 [QBO63822]	tail fiber domain-containing protein [YP_009820710] Goslar_00025 [QBO63818] HOV27_gp029 [YP_009820714] Goslar_00029 [QBO63822] HOV27_gp026 [YP_009820711] Goslar_00026 [QBO63819]	HOV27_gp026 [YP_009820711] Goslar_00026 [QBO63819] HOV27_gp028 [YP_009820713] Goslar_00028 [QBO63821] tail fiber domain-containing protein [YP_009820710] Goslar_00025 [QBO63818] HOV27_gp029 [YP_009820714] Goslar_00029 [QBO63822]	HOV27_gp013 [YP_009820698] Goslar_00013 [QBO63806]		putative SbcC-like protein [YP_009820697] putative SbcC-like protein [QBO63805]											HOV27_gp123 [YP_009820808] Goslar_00123 [QBO63916]	GNAT family N-acetyltransferase [YP_009820798] putative acetyltransferase [QBO63906]
Proteus phage 10	[QMP23995]	putative RNA polymerase beta subunit [QMP23996]		[QMP23997]		putative portal protein [QMP23998]	putative virion structural protein [QMP23999]	putative virion structural protein [QMP24000]	putative virion structural protein [QMP24001] [QMP24003] [QMP24203] putative virion structural protein [QMP24000]	[QMP24002]	[QMP24003] putative virion structural protein [QMP24001] putative virion structural protein [QMP24000] [QMP24212]	holliday junction resolvase [QMP24004]	[QMP24005]	[QMP24006]	[QMP24007]	[QMP24008]	[QMP24009] [QMP24011]	[QMP24010] [QMP24011] putative membrane protein [QMP24012]	[QMP24011] putative membrane protein [QMP24012] [QMP24010]	putative membrane protein [QMP24012] [QMP24011] [QMP24010]	baseplate membrane puncture protein [QMP24013]	[QMP24014]	putative SbcC-like nuclease [QMP24015]						putative lytic transglycosylase [QMP24020]					[QMP24047]	GNAT family N-acetyltransferase [QMP24021]
Salmonella phage vB_SalM_SA002	ACSA002_0010 [QKE54315]	putative RNA polymerase beta subunit [QKE54316]		ACSA002_0030 [QKE54317]		virion structural protein [QKE54320]	virion structural protein [QKE54321]	virion structural protein [QKE54322] virion structural protein [QKE54323]	virion structural protein [QKE54323] ACSA002_0110 [QKE54325] virion structural protein [QKE54322]	virion structural protein [QKE54324]	ACSA002_0110 [QKE54325] virion structural protein [QKE54323] virion structural protein [QKE54322]	ACSA002_0120 [QKE54326]	ACSA002_0130 [QKE54327]	ACSA002_0140 [QKE54328]	ACSA002_0150 [QKE54329]	virion structural protein [QKE54330]	virion structural protein [QKE54331] putative virion structural protein [QKE54333] putative membrane protein [QKE54332]	putative membrane protein [QKE54332] putative virion structural protein [QKE54333] putative membrane protein [QKE54334] virion structural protein [QKE54331]	putative virion structural protein [QKE54333] putative membrane protein [QKE54334] putative membrane protein [QKE54332] virion structural protein [QKE54331]	putative membrane protein [QKE54334] putative virion structural protein [QKE54333] putative membrane protein [QKE54332]	putative virion structural protein [QKE54335]	ACSA002_0220 [QKE54336]	putative SbcC-like protein [QKE54337]		ACSA002_0250 [QKE54339]	ACSA002_0260 [QKE54340]			putative lytic transglycosylase [QKE54343]		ACSA002_0310 [QKE54345]			ACSA002_0930 [QKE54407]						ACSA002_0380 [QKE54352]	ACSA002_0390 [QKE54353]				ACSA002_0410 [QKE54355]	putative structural protein [QKE54356]	ACSA002_0750 [QKE54389]		ACSA002_0730 [QKE54387]
Erwinia phage pEa_SNUABM_37	pEaSNUABM37_00001 [QXO09962]	pEaSNUABM37_00002 [QXO09963]		pEaSNUABM37_00003 [QXO09964]		pEaSNUABM37_00007 [QXO09968]	pEaSNUABM37_00008 [QXO09969]	pEaSNUABM37_00009 [QXO09970] pEaSNUABM37_00010 [QXO09971]	pEaSNUABM37_00010 [QXO09971] pEaSNUABM37_00339 [QXO10298] pEaSNUABM37_00012 [QXO09973] pEaSNUABM37_00009 [QXO09970]	pEaSNUABM37_00011 [QXO09972]	pEaSNUABM37_00012 [QXO09973] pEaSNUABM37_00010 [QXO09971] pEaSNUABM37_00009 [QXO09970]	pEaSNUABM37_00013 [QXO09974]	pEaSNUABM37_00014 [QXO09975]	pEaSNUABM37_00015 [QXO09976]	pEaSNUABM37_00016 [QXO09977]	pEaSNUABM37_00017 [QXO09978]	pEaSNUABM37_00018 [QXO09979] pEaSNUABM37_00020 [QXO09981] pEaSNUABM37_00019 [QXO09980]	pEaSNUABM37_00019 [QXO09980] pEaSNUABM37_00020 [QXO09981] pEaSNUABM37_00021 [QXO09982] pEaSNUABM37_00018 [QXO09979]	pEaSNUABM37_00020 [QXO09981] pEaSNUABM37_00021 [QXO09982] pEaSNUABM37_00019 [QXO09980] pEaSNUABM37_00018 [QXO09979]	pEaSNUABM37_00021 [QXO09982] pEaSNUABM37_00020 [QXO09981] pEaSNUABM37_00019 [QXO09980]	pEaSNUABM37_00022 [QXO09983]	pEaSNUABM37_00023 [QXO09984]	pEaSNUABM37_00024 [QXO09985]		pEaSNUABM37_00027 [QXO09988]	pEaSNUABM37_00028 [QXO09989]			pEaSNUABM37_00031 [QXO09992]		pEaSNUABM37_00033 [QXO09994]			pEaSNUABM37_00100 [QXO10061]						pEaSNUABM37_00040 [QXO10001]	pEaSNUABM37_00041 [QXO10002]				pEaSNUABM37_00042 [QXO10003]	pEaSNUABM37_00043 [QXO10004]	pEaSNUABM37_00079 [QXO10040]	pEaSNUABM37_00116 [QXO10077]	pEaSNUABM37_00076 [QXO10037]
Erwinia phage AH06	AH06_1 [QZA70785]	AH06_2 [QZA70786]		AH06_3 [QZA70787]	AH06_4 [QZA70788]	portal protein [QZA70789]	AH06_6 [QZA70790]	AH06_7 [QZA70791] AH06_319 [QZA71088] AH06_8 [QZA70792]	AH06_8 [QZA70792] AH06_316 [QZA71085] AH06_7 [QZA70791] AH06_10 [QZA70794]	AH06_9 [QZA70793]	AH06_10 [QZA70794] AH06_8 [QZA70792] AH06_7 [QZA70791]	RuvC-like resolvase [QZA70795]	AH06_12 [QZA70796]	AH06_13 [QZA70797]	AH06_14 [QZA70798]	AH06_15 [QZA70799]	AH06_16 [QZA70800] AH06_18 [QZA70802] AH06_17 [QZA70801]	AH06_17 [QZA70801] AH06_18 [QZA70802] AH06_19 [QZA70803]	AH06_18 [QZA70802] AH06_19 [QZA70803] AH06_17 [QZA70801]	AH06_19 [QZA70803] AH06_18 [QZA70802] AH06_17 [QZA70801]	tailspike protein [QZA70804]	AH06_21 [QZA70805]	AAA-ATPase [QZA70806]	AH06_23 [QZA70807]	AH06_24 [QZA70808]	AH06_25 [QZA70809]	AH06_26 [QZA70810]	AH06_27 [QZA70811]	endolysin [QZA70812]	AH06_29 [QZA70813]	AH06_30 [QZA70814]	AH06_31 [QZA70815]	AH06_32 [QZA70816] AH06_184 [QZA70956]	AH06_33 [QZA70817] AH06_54 [QZA70835]	acetyltransferase [QZA70818]	AH06_35 [QZA70819]	AH06_36 [QZA70820]	AH06_37 [QZA70821]	stringent starvation protein B [QZA70822]	AH06_39 [QZA71102]	AH06_40 [QZA70823]	AH06_42 [QZA70825]			AH06_44 [QZA70827]	membrane protein [QZA70828]	AH06_46 [QZA70829]	tRNA-splicing ligase [QZA71103]	thymidylate kinase [QZA70832]
Erwinia phage vB_EamM_RAY	FDH98_gp001 [YP_009605468] RAY_1 [ANH51782]	putative RNA polymerase beta subunit [YP_009605469] putative RNA polymerase beta subunit [ANH51783]	FDH98_gp003 [YP_009605470] RAY_3 [ANH51784]	FDH98_gp004 [YP_009605471] RAY_4 [ANH51785]	FDH98_gp005 [YP_009605472] RAY_5 [ANH51786]	putative virion structural protein [YP_009605473] putative virion structural protein [ANH51787]	putative virion structural protein [YP_009605474] putative virion structural protein [ANH51788]	putative virion structural protein [YP_009605475] putative virion structural protein [ANH51789] putative virion structural protein [YP_009605476] putative virion structural protein [ANH51790]	putative virion structural protein [YP_009605476] putative virion structural protein [ANH51790] FDH98_gp218 [YP_009605766] RAY_300 [ANH52080] putative virion structural protein [YP_009605475] putative virion structural protein [ANH51789] FDH98_gp011 [YP_009605478] RAY_11 [ANH51792]	putative virion structural protein [YP_009605477] putative virion structural protein [ANH51791]	FDH98_gp011 [YP_009605478] RAY_11 [ANH51792] putative virion structural protein [YP_009605476] putative virion structural protein [ANH51790] putative virion structural protein [YP_009605475] putative virion structural protein [ANH51789] putative virion structural protein [YP_009605769]	FDH98_gp012 [YP_009605479] RAY_12 [ANH51793]	FDH98_gp013 [YP_009605480] RAY_13 [ANH51794]	FDH98_gp014 [YP_009605481] RAY_14 [ANH51795]	FDH98_gp015 [YP_009605482] RAY_15 [ANH51796]	putative virion structural protein [YP_009605483] putative virion structural protein [ANH51797]	putative virion structural protein [YP_009605484] putative virion structural protein [ANH51798] putative virion structural protein [YP_009605486] putative virion structural protein [ANH51800] FDH98_gp018 [YP_009605485] putative membrane protein [ANH51799]	FDH98_gp018 [YP_009605485] putative membrane protein [ANH51799] putative virion structural protein [YP_009605486] putative virion structural protein [ANH51800] FDH98_gp020 [YP_009605487] putative membrane protein [ANH51801]	putative virion structural protein [YP_009605486] putative virion structural protein [ANH51800] FDH98_gp020 [YP_009605487] putative membrane protein [ANH51801] FDH98_gp018 [YP_009605485] putative membrane protein [ANH51799]	FDH98_gp020 [YP_009605487] putative membrane protein [ANH51801] putative virion structural protein [YP_009605486] putative virion structural protein [ANH51800] FDH98_gp018 [YP_009605485] putative membrane protein [ANH51799]	putative structural protein [YP_009605488] putative structural protein [ANH51802]	FDH98_gp022 [YP_009605489] RAY_22 [ANH51803]	putative SbcC-like protein [YP_009605490] putative SbcC-like protein [ANH51804]	FDH98_gp024 [YP_009605491] RAY_24 [ANH51805]	FDH98_gp025 [YP_009605492] RAY_25 [ANH51806]	FDH98_gp026 [YP_009605493] RAY_26 [ANH51807]	FDH98_gp027 [YP_009605494] RAY_27 [ANH51808]	FDH98_gp028 [YP_009605495] RAY_28 [ANH51809]	putative lytic transglycosylase [YP_009605496] putative lytic transglycosylase [ANH51810]	FDH98_gp030 [YP_009605497] RAY_30 [ANH51811]	FDH98_gp031 [YP_009605498] RAY_31 [ANH51812]	FDH98_gp032 [YP_009605499] RAY_32 [ANH51813]	FDH98_gp033 [YP_009605500] RAY_33 [ANH51814] FDH98_gp174 [YP_009605641] RAY_174 [ANH51955]	FDH98_gp034 [YP_009605501] RAY_34 [ANH51815]	putative acetyltransferase [YP_009605502] putative acetyltransferase [ANH51816]	FDH98_gp036 [YP_009605503] RAY_36 [ANH51817]	FDH98_gp037 [YP_009605504] RAY_37 [ANH51818]	FDH98_gp038 [YP_009605505] RAY_38 [ANH51819]	putative stringent starvation protein B [YP_009605506] putative stringent starvation protein B [ANH51820]	FDH98_gp040 [YP_009605507] RAY_40 [ANH51821]	FDH98_gp041 [YP_009605508] RAY_41 [ANH51822]	FDH98_gp042 [YP_009605509] RAY_42 [ANH51823]	FDH98_gp043 [YP_009605510] RAY_43 [ANH51824]	FDH98_gp044 [YP_009605511] RAY_44 [ANH51825]	FDH98_gp045 [YP_009605512] putative membrane protein [ANH51826]	putative structural protein [YP_009605513] putative structural protein [ANH51827]	FDH98_gp047 [YP_009605514] RAY_47 [ANH51828]	putative RtcB-like protein [YP_009605515] putative RtcB-like protein [ANH51829]	FDH98_gp049 [YP_009605516] RAY_49 [ANH51830]
Vibrio phage Aphrodite1	FDJ25_gp133 [YP_009622260] Aphrodite1_0068 [AUR80980]	FDJ25_gp134 [YP_009622261] Aphrodite1_0067 [AUR80936]				FDJ25_gp141 [YP_009622268] Aphrodite1_0060 [AUR80917]	FDJ25_gp142 [YP_009622269] Aphrodite1_0059 [AUR80927]			putative virion structural protein [YP_009622270] putative virion structural protein [AUR80991]		FDJ25_gp144 [YP_009622271] Aphrodite1_0057 [AUR81036]	FDJ25_gp145 [YP_009622272] Aphrodite1_0056 [AUR81080]			FDJ25_gp148 [YP_009622275] Aphrodite1_0053 [AUR80967]	tail fiber protein [YP_009622276] tail fiber protein [AUR80925] minor tail protein [YP_009622278] minor tail protein [AUR80922]	tail fiber protein [YP_009622276] tail fiber protein [AUR80925] minor tail protein [YP_009622277] minor tail protein [AUR80914] minor tail protein [YP_009622278] minor tail protein [AUR80922]	minor tail protein [YP_009622278] minor tail protein [AUR80922] minor tail protein [YP_009622277] minor tail protein [AUR80914]	minor tail protein [YP_009622278] minor tail protein [AUR80922]	phage baseplate protein [YP_009622280] phage baseplate protein [AUR80981]		DNA double-strand break repair Rad50 ATPase [YP_009622281] DNA double-strand break repair Rad50 ATPase [AUR80921]								FDJ25_gp079 [YP_009622206] Aphrodite1_0124 [AUR81026]
Photobacterium phage PDCC-1	HWC77_gp072 [YP_009853424] [QGZ14435]	HWC77_gp073 [YP_009853425] [QGZ14436]				HWC77_gp079 [YP_009853431] [QGZ14442]	HWC77_gp080 [YP_009853432] [QGZ14443]			HWC77_gp081 [YP_009853433] [QGZ14444]		HWC77_gp082 [YP_009853434] [QGZ14445]	HWC77_gp083 [YP_009853435] [QGZ14446]			HWC77_gp086 [YP_009853438] [QGZ14449]	HWC77_gp087 [YP_009853439] [QGZ14450] HWC77_gp089 [YP_009853441] [QGZ14452]	HWC77_gp089 [YP_009853441] [QGZ14452] HWC77_gp088 [YP_009853440] [QGZ14451]	HWC77_gp089 [YP_009853441] [QGZ14452] HWC77_gp088 [YP_009853440] [QGZ14451]	HWC77_gp089 [YP_009853441] [QGZ14452]	HWC77_gp091 [YP_009853443] [QGZ14454]		HWC77_gp092 [YP_009853444] [QGZ14455]								HWC77_gp018 [YP_009853370] [QGZ14381]
Vibrio phage VP4B	FDJ61_gp144 [YP_009626120] [AGB07258]	FDJ61_gp145 [YP_009626121] [AGB07259]				FDJ61_gp153 [YP_009626129] [AGB07267]	FDJ61_gp154 [YP_009626130] [AGB07268]			FDJ61_gp156 [YP_009626132] [AGB07270]		FDJ61_gp157 [YP_009626133] [AGB07271]	FDJ61_gp158 [YP_009626134] [AGB07272]			FDJ61_gp161 [YP_009626137] [AGB07275]	FDJ61_gp162 [YP_009626138] [AGB07276]	FDJ61_gp164 [YP_009626140] [AGB07278] FDJ61_gp162 [YP_009626138] [AGB07276] FDJ61_gp163 [YP_009626139] [AGB07277]	FDJ61_gp163 [YP_009626139] [AGB07277] FDJ61_gp164 [YP_009626140] [AGB07278]	FDJ61_gp164 [YP_009626140] [AGB07278] FDJ61_gp163 [YP_009626139] [AGB07277]	FDJ61_gp166 [YP_009626142] [AGB07280]		FDJ61_gp167 [YP_009626143] [AGB07281]								FDJ61_gp091 [YP_009626067] [AGB07205]
Vibrio phage pTD1	FDH33_gp064 [YP_009599351] [BAW98273]	phage protein [YP_009599350] phage protein [BAW98272]				phage protein [YP_009599342] phage protein [BAW98264]	phage protein [YP_009599341] phage protein [BAW98263]			phage protein [YP_009599340] phage protein [BAW98262]		phage protein [YP_009599339] phage protein [BAW98261]	FDH33_gp051 [YP_009599338] [BAW98260]			phage protein [YP_009599335] phage protein [BAW98257]	phage tail fiber protein [YP_009599334] phage tail fiber protein [BAW98256]	phage minor tail protein [YP_009599333] phage minor tail protein [BAW98255] phage minor tail protein [YP_009599332] phage minor tail protein [BAW98254] phage tail fiber protein [YP_009599334] phage tail fiber protein [BAW98256]	phage minor tail protein [YP_009599333] phage minor tail protein [BAW98255] phage minor tail protein [YP_009599332] phage minor tail protein [BAW98254]	phage minor tail protein [YP_009599332] phage minor tail protein [BAW98254] phage minor tail protein [YP_009599333] phage minor tail protein [BAW98255]	phage protein [YP_009599330] phage protein [BAW98252]		DNA double-strand break repair Rad50 ATPase [YP_009599329] DNA double-strand break repair Rad50 ATPase [BAW98251]								FDH33_gp117 [YP_009599404] [BAW98326]
Klebsiella phage Miami	CPT_Miami_037 [QPB09132]	CPT_Miami_038 [QPB09133]				putative structural protein [QPB09139]	putative structural protein [QPB09140]			CPT_Miami_047 [QPB09142]		CPT_Miami_049 [QPB09144]	CPT_Miami_050 [QPB09145]			putative structural protein [QPB09148]	tail fiber protein [QPB09149] putative structural protein [QPB09151] putative structural protein [QPB09152]	putative structural protein [QPB09152] putative structural protein [QPB09151] tail fiber protein [QPB09149]	putative structural protein [QPB09151] putative structural protein [QPB09152]	putative structural protein [QPB09152] putative structural protein [QPB09151] CPT_Miami_058 [QPB09153]	CPT_Miami_059 [QPB09154]		nucleoside triphosphate hydrolase [QPB09155]						lytic transglycosylase [QPB09157]		CPT_Miami_285 [QPB09380]				CPT_Miami_097 [QPB09192]
Erwinia phage vB_EamM_Joad	JOAD_84 [ASU03831]	putative RNA polymerase beta prime subunit [ASU03830]				putative virion structural protein [ASU03827]	putative virion structural protein [ASU03826]			putative virion structural protein [ASU03824]		putative holliday junction resolvase [ASU03822]	JOAD_94 [ASU03821]			putative virion structural protein [ASU03818]	putative tail fiber protein [ASU03817] putative virion structural protein [ASU03816]	putative virion structural protein [ASU03816] putative virion structural protein [ASU03815] putative tail fiber protein [ASU03817]	putative virion structural protein [ASU03816] putative virion structural protein [ASU03815]	putative virion structural protein [ASU03815] putative virion structural protein [ASU03816] JOAD_101 [ASU03814]	putative structural protein [ASU03813]		putative DNA double strand break repair [ASU03812]						putative lytic transglycosylase [ASU03811]						putative acetyltransferase family protein [ASU03789]				JOAD_117 [ASU03798]
Pseudomonas phage EL	PPEV_gp079 [YP_418112] [CAG27173]	PPEV_gp080 [YP_418113] [CAG27174]		PPEV_gp182 [YP_418215] [CAG27276]		PPEV_gp103 [YP_418136] [CAG27197]	PPEV_gp104 [YP_418137] [CAG27198]			PPEV_gp106 [YP_418139] [CAG27200]		PPEV_gp108 [YP_418141] [CAG27202]	PPEV_gp109 [YP_418142] [CAG27203]			PPEV_gp112 [YP_418145] [CAG27206]	PPEV_gp113 [YP_418146] [CAG27207] PPEV_gp114 [YP_418147] [CAG27208]	PPEV_gp114 [YP_418147] [CAG27208] PPEV_gp115 [YP_418148] [CAG27209]	PPEV_gp114 [YP_418147] [CAG27208] PPEV_gp115 [YP_418148] [CAG27209] PPEV_gp113 [YP_418146] [CAG27207]	PPEV_gp114 [YP_418147] [CAG27208] PPEV_gp115 [YP_418148] [CAG27209] PPEV_gp116 [YP_418149] [CAG27210]	putative structural protein [YP_418150] putative structural protein [CAG27211]		PPEV_gp118 [YP_418151] [CAG27212]																putative bacterial stringent starvation protein [YP_418119] putative bacterial stringent starvation protein [CAG27180]
Klebsiella phage N1M2	N1M2_98 [QGH71961]	putative RNA polymerase beta subunit [QGH71962]				putative portal protein [QGH71968]	putative virion structural protein [QGH71969]			putative major virion structural protein [QGH71971]		putative RuvC [QGH71973]	N1M2_111 [QGH71974]			putative virion structural protein [QGH71977]	putative virion structural protein [QGH71978] putative virion structural protein [QGH71979] putative virion structural protein [QGH71980]	putative virion structural protein [QGH71979] putative virion structural protein [QGH71980] putative virion structural protein [QGH71978]	putative virion structural protein [QGH71979] putative virion structural protein [QGH71980] putative virion structural protein [QGH71978]	putative virion structural protein [QGH71980] putative virion structural protein [QGH71979] N1M2_118 [QGH71981]	putative baseplate assembly protein [QGH71982]		putative SbcC [QGH71983]						putative lytic murein transglycosylase [QGH71985]
Pseudomonas phage OBP	OBP_125 [YP_004958032] OBP_125 [AEV89562]	OBP_126 [YP_004958033] OBP_126 [AEV89563]				putative portal protein [YP_004958039] putative portal protein [AEV89569]	putative virion structural protein [YP_004958040] putative virion structural protein [AEV89570]			putative major virion structural protein [YP_004958042] putative major virion structural protein [AEV89572]		putative RuvC [YP_004958044] putative RuvC [AEV89574]	OBP_138 [YP_004958045] OBP_138 [AEV89575]			putative virion structural protein [YP_004958048] putative virion structural protein [AEV89578]	putative virion structural protein [YP_004958049] putative virion structural protein [AEV89579] putative virion structural protein [YP_004958051] putative virion structural protein [AEV89581] putative virion structural protein [YP_004958050] putative virion structural protein [AEV89580]	putative virion structural protein [YP_004958050] putative virion structural protein [AEV89580] putative virion structural protein [YP_004958051] putative virion structural protein [AEV89581]	putative virion structural protein [YP_004958050] putative virion structural protein [AEV89580] putative virion structural protein [YP_004958051] putative virion structural protein [AEV89581] putative virion structural protein [YP_004958049] putative virion structural protein [AEV89579]	putative virion structural protein [YP_004958050] putative virion structural protein [AEV89580] putative virion structural protein [YP_004958051] putative virion structural protein [AEV89581] OBP_145 [YP_004958052] OBP_145 [AEV89582]	putative phage baseplate assembly protein [YP_004958053] putative phage baseplate assembly protein [AEV89583]		putative SbcC ATPase [YP_004958054] putative SbcC ATPase [AEV89584]						putative lytic murein transglycosylase [YP_004958056] putative lytic murein transglycosylase [AEV89586]						putative acetyl transferase [YP_004958147] putative acetyl transferase [AEV89677]
Edwardsiella phage pEt-SU	pETSU_063 [QBZ70644]	putative RNA polymerase beta' subunit [QBZ70645]				putative virion structural protein [QBZ70652]	putative virion structural protein [QBZ70653]			putative virion structural protein [QBZ70655]		pETSU_076 [QBZ70657]	pETSU_077 [QBZ70658]			putative virion structural protein [QBZ70661]	putative tail fiber protein [QBZ70662] putative virion structural protein [QBZ70663]	putative virion structural protein [QBZ70663] putative virion structural protein [QBZ70664] putative tail fiber protein [QBZ70662]	putative virion structural protein [QBZ70663] putative virion structural protein [QBZ70664] putative tail fiber protein [QBZ70662]	putative virion structural protein [QBZ70663] putative virion structural protein [QBZ70664] BspA family leucine rich repeat surface protein [QBZ70665]	putative virion structural protein [QBZ70666]		putative DNA double strand break repair protein [QBZ70667]						putative endolysin [QBZ70670]
Aeromonas phage PS1	PS1_0117 [QDJ96876]	PS1_0118 [QDJ96877]				PS1_0121 [QDJ96880]	PS1_0122 [QDJ96881]			PS1_0124 [QDJ96883]		putative RuvC [QDJ96886]	PS1_0128 [QDJ96887]			PS1_0133 [QDJ96892]	PS1_0134 [QDJ96893] PS1_0135 [QDJ96894]	PS1_0135 [QDJ96894] PS1_0134 [QDJ96893] PS1_0136 [QDJ96895]	PS1_0135 [QDJ96894] PS1_0136 [QDJ96895] PS1_0134 [QDJ96893]	PS1_0136 [QDJ96895] PS1_0135 [QDJ96894] PS1_0137 [QDJ96896]	putative baseplate protein [QDJ96897]		putative SbcC [QDJ96898]						putative lytic transglycosylase [QDJ96899]						putative acetyltransferase [QDJ96707]
Aeromonas phage pAEv1810	pAEv1810_135 [UIS25073]	pAEv1810_136 [UIS25074]				pAEv1810_140 [UIS25078]	pAEv1810_141 [UIS25079]			pAEv1810_143 [UIS25081]		putative RuvC [UIS25084]	pAEv1810_147 [UIS25085]			pAEv1810_150 [UIS25088]	pAEv1810_151 [UIS25089] pAEv1810_152 [UIS25090]	pAEv1810_152 [UIS25090] pAEv1810_153 [UIS25091] pAEv1810_151 [UIS25089]	pAEv1810_152 [UIS25090] pAEv1810_153 [UIS25091] pAEv1810_151 [UIS25089]	pAEv1810_153 [UIS25091] pAEv1810_152 [UIS25090] pAEv1810_154 [UIS25092]	putative baseplate protein [UIS25093]		putative SbcC [UIS25094]						putative lytic transglycosylase [UIS25095]						putative acetyl transferase [UIS25158]
Aeromonas phage CF8	CF8_0117 [QDB70285]	CF8_0118 [QDB70286]				CF8_0121 [QDB70289]	CF8_0122 [QDB70290]			CF8_0124 [QDB70292]		putative RuvC [QDB70294]	CF8_0127 [QGY75124]			CF8_0130 [QDB70298]	CF8_0131 [QDB70299] CF8_0132 [QDB70300]	CF8_0133 [QDB70301] CF8_0132 [QDB70300] CF8_0131 [QDB70299]	CF8_0132 [QDB70300] CF8_0133 [QDB70301] CF8_0131 [QDB70299]	CF8_0133 [QDB70301] CF8_0132 [QDB70300] CF8_0134 [QDB70302]	putative baseplate protein [QDB70303]		putative SbcC [QDB70304]						putative lytic transglycosylase [QDB70305]						protein with acetyltransferase domain [QDB70363]
Aeromonas phage LAh10		putative RNA polymerase beta prime subunit [QDH47036]				LAh10_38 [QDH47015]	putative virion structural protein [QDH47026]			putative virion structural protein [QDH47089]		putative crossover junction endodeoxyribonuclease [QDH47148]	LAh10_44 [QDH47122]			putative virion structural protein [QDH47063]	putative tail fiber protein [QDH47109] putative virion structural protein [QDH47012]	putative virion structural protein [QDH47012] putative minor tail protein [QDH47011] putative tail fiber protein [QDH47109]	putative virion structural protein [QDH47012] putative minor tail protein [QDH47011] putative tail fiber protein [QDH47109]	putative minor tail protein [QDH47011] putative virion structural protein [QDH47012] putative BspA family leucine-rich repeat surface protein [QDH47009]	putative baseplate protein [QDH47084]		putative BspA family leucine-rich repeat surface protein [QDH47021]						putative lytic transglycosylase [QDH47107]						putative GNAT family N-acetyltransferase [QDH47067]
Erwinia phage AH04	AH04_125 [QZA70776]	AH04_126 [QZA70604]				portal protein [QZA70609]	AH04_132 [QZA70610]			AH04_134 [QZA70777]		resolvase [QZA70613]	AH04_137 [QZA70614]			AH04_140 [QZA70617]	AH04_141 [QZA70618] AH04_142 [QZA70619]	AH04_142 [QZA70619] AH04_143 [QZA70620]	AH04_142 [QZA70619] AH04_143 [QZA70620] AH04_141 [QZA70618]	AH04_143 [QZA70620] AH04_142 [QZA70619] AH04_144 [QZA70621]	baseplate assembly protein [QZA70622]		ATPase [QZA70778]						endolysin [QZA70624]						acetyltransferase [QZA70700]
Kosakonia phage Kc263	putative initiation-control protein [QYN79970]	[QYN79969]				portal protein [QYN79964]	[QYN79963]			[QYN79961]		crossover junction endodeoxyribonuclease [QYN79959]	[QYN79958]			[QYN79955]	[QYN79954] [QYN79953] [QYN79952]	[QYN79953] [QYN79952]	[QYN79953] [QYN79952] [QYN79954]	[QYN79953] [QYN79952]	baseplate protein [QYN79949]		structural maintenance of chromosomes protein [QYN79948]						lytic transglycosylase [QYN79946]						aminoglycoside-(3)-N-acetyltransferase [QYN80145]
66	63	66	1	21	2	66	66	33	37	66	34	66	21	5	5	65	65	62	61	55	66	5	66	2	4	4	2	2	53	2	29	2	2	7	32	2	2	2	19	4	4	2	1	1	7	7	4	8	4
73	0.954545	1	0.0151515	0.318182	0.030303	1	1	0.5	0.560606	1	0.515152	1	0.318182	0.0757576	0.0757576	0.984848	0.984848		0.924242	0.833333	1	0.0757576	1	0.030303	0.0606061	0.0606061	0.030303	0.030303	0.80303	0.030303	0.439394	0.030303	0.030303	0.106061	0.484848	0.030303	0.030303	0.030303	0.287879	0.0606061	0.0606061	0.030303	0.0151515	0.0151515	0.106061	0.106061	0.0606061	0.121212	0.0606061
length	331	562	58	827	146	951	791	291	272	291	289	214	169	109	154	409	324	420	1163	1151	312	63	830	466	114	162	109	136	255	137	148	106	159	89	158	184	165	194	150	98	183	105	104	209	369	197	118	412	106
[truncated: 271 more columns]
